# Supplementary material for: Why is nonword reading so variable in adult skilled readers?
Source: PeerJ. 2018 May 24;6:e4879. doi: 10.7717/peerj.4879 (PMC5971095; doi:10.7717/peerj.4879)
Supplement: Supplemental Information 1 [file peerj-06-4879-s001.xls]

## Sheet: Readme
	Nonword Reading: Comparing Dual-Route Cascaded and Connectionist Dual-Process Models with Human Data
	Stephen C Pritchard, Max Coltheart, Sallyanne Palethorpe, Anne Castles
	The data contained in this worksheet were obtained from an experiment conducted in May 2010.
	Details of this experiment are published in:
	Pritchard, S. C., Coltheart, M., Palethorpe, S., and Castles, A. (2011). Nonword reading: comparing dual-route cascaded
	and connectionist dual-process models with human data. (to be advised).
	Participants were 45 Australian-English-speaking psychology undergraduates from Macquarie University.
	Sex of each participant is noted in Row 2 of each transcription worksheet
	Transcription_revised1: raw transcribed responses, with duplicate responses (i.e., where the participant answered
	multiple times with the same answer) are modified to be just a single answer. Note: Null responses were transcribed as '='.
	Transcription_revised2: the same as 'transcription_revised1', but all null responses, truncated responses, and responses
	where the participant answered multiple times but changed their mind across answers, were all deleted and replaced with blanks.
	This is the transcription data used for the article. Note: we considered a response to be a truncated response if it did not
	contain a vowel.
	Model responses: contains responses of each model to each of the 1,475 nonwords initially obtained from the ARC
	Nonword database - the 412 nonwords used in the experiment were the ones for which DRC and CDP+ differ.
	Note: CDP+ includes knowledge of the /$/ phoneme separately to the /9/ phoneme. All /$/ phonemes that were produced
	by CDP++ were changed to /9/ in this data. Neither DRC nor CDP+ use a /$/ phoneme.
	CDP+ break PtoP link' is the CDP+ model but with phoneme-to-phonological lexicon excitation set to zero.
	CDP+ break LtoO link' is the CDP+ model but with letter-to-orthographic lexicon excitation set to zero.
	All DRC model responses are considered regular. CDP model responses have been classified into the following categories:
	Regular - regular response
	VowelDifferent - regular, but for a vowel different
	DropPhoneme - same as regular, but a phoneme has been left out
	ExtraPhoneme - same as regular, but one or more additional phonemes included
	szSuffix - same as regular, but an /s/ in the coda is exchanged for a /z/, or vice versa e.g., ("bus" vs. "buzz")
	ConsonantDifferent - same as regular, but for a consonant different (excluding szSuffix differences)
	Other - some combination of the above differences to regular
	Wphoneme - a regular response containing /ju/ (DRC uses the /W/ phoneme instead of /ju/)
	The phoneme set used is the same as the phoneme set used in the DRC model 1.2.1, with the inclusion of the '@' symbol
	for schwa. This phoneme set is described on the phonemes worksheet.
	© Macquarie University, Australia, 2011
	This data may be used provided the above publication is cited.

## Sheet: phonemes
	Symbol	Example
	1	bay
	2	buy
	3	burn
	4	boy
	5	no
	6	brow
	7	peer
	8	pair
	9	born
	D	then
	E	pet
	I	pit
	J	cheap
	N	bang
	Q	pot
	S	sheep
	T	thin
	U	put
	V	putt
	Z	measure
	b	bad
	d	dad
	f	fat
	g	game
	h	had
	i	bean
	j	yank
	k	cat
	l	lad
	m	mad
	n	not
	p	pat
	r	rat
	s	sap
	t	tack
	u	boon
	v	vase
	w	wet
	z	zap
	#	barn, father
	{	pat
	_	jeep
	W	beauty
	@	beckon, reaches

## Sheet: Transcription_revised1
ITEM	Subj1	Subj2	Subj3	Subj4	Subj5	Subj6	Subj7	Subj8	Subj9	Subj10	Subj11	Subj12	Subj13	Subj14	Subj15	Subj16	Subj17	Subj18	Subj19	Subj20	Subj21	Subj22	Subj23	Subj24	Subj25	Subj26	Subj27	Subj28	Subj29	Subj30	Subj31	Subj32	Subj33	Subj34	Subj35	Subj36	Subj37	Subj38	Subj39	Subj40	Subj41	Subj42	Subj43	Subj44	Subj45
	M	F	F	F	F	F	F	F	F	F	M	F	F	F	F	F	F	F	M	M	F	F	F	F	F	F	F	F	F	F	F	M	F	F	M	F	F	F	F	F	F	M	F	M	F
BAFF	b{f	b{f	b{f	b{f	b{f	b{f	b{f	b{f	b{f	b{f	b{f	b{f	b{f	b{f	b{f	b{f	b{f	b{f	b{f	b{f	b{f	b{f	b{f	b#f	b{f	b{f	b{f	b{f	b{f	b{f	b{f	b{f	b{f	b{f	b{f	b{f	b{f	b{f	b{f	b{f	b{f	b{f	b{f	b{f	b{f
BASP	b{sp	b{sp	b{sp	b{sp	b{sp	b{sp	b{sp	b{sp	b{sp	b#sp	b{sp	b{sp	b{sp	b{sp	b{sp	b#sp	b{sp	b{sp	b#sp	b#sp	b{lsp	b{sp	b{sp	b#sp	b{sp	b{sp	b{sp	b{sp	b{sp	b{sp	b{sp	b#sp	=	b{sp	b{sp	b#sp	b{sp	b{sp	bVsp	b{sp	b{sp	b{sp	b{sp	b{sp	b{sp
BLAUCE	bl9S	bl9s	bl6s	bl9s	bl9s	bl6s	bl	bl9s	bluS	bl9s	bl6s	bl6k	bl6J	bl9s	bl9s	bl9k	bl9S	bl9k	bl6s	bl9s	bl6k	bl9s	bl6s	bl6S	bl6s	bl	bl9J	bl#S	bl6J	bl9J	bl9s	bl9s	bl6J	bl6J1	bl	bl9k	bl6S	bl#S	bl6S	bl9s	bl6J	bl6s	bl9s	bl9s	blus
BLAUCHE	bl9S	bl6S	bl6S	=	bl6S	bl6S	bl6S	bl9J	bl1Z	bl9S	bl6J	bl6J	bl6J	bl9S	bl9S	bl9k	bl9S	bl9S	bl6S	bl6S	bl6J	bl9S	blQk	bl6S	bl6	=	bl9J	bl9S	bluJ	bl6s	bl{J	bl9S	bl6J	bl6k1	bl#S	bl9J	bl6S	bl6JE	bl5S	bl9S	bl6J	bl9Ji	=	bl6J	bluS
BLEASE	blis	bliz	bliz	blis	bliz	bliz	bliz	bliz	bliz	blis	b@liz	bliz	bliz	bliz	bliz	bliz	blis	blis	blis	blis	bliz	bliz	blis	bliz	bliz	bliz	bliz	blis	blis	bliz	blis	blis	bliz	bliz	blis	blis	blis	bliz	bliz	bliz	bliz	bliz	bliz	bliz	blis
BLIGN	bl2n	bl2n	bl2n	bl2n	bl2n	bl2n	bl2n	bl2n	bl2n	bl2n	blIN	bl2n	blin	bl2n	bl2n	bl2n	bl2n	bl2n	bl2n	bl2n	bl2n	blIn	bl2n	bl2n	bl2n	bl2n	bl2n	bl2n	bl2Ng	blin_	bl2n	bl2n	blIn_	bl2n	bl2n	blIN	bl2n	blIg	bl2n	bl2n	blEN	blig@n	bl2n	bl1n	bl2n
BLINE	bl2n	bl2n	bl2n	bl2	bl2n	bl2n	blin	bl2n	bl2n	blIn_	bl2n	bl2n	bl2n	bl2n	bl2n	bl2n	bl2n	bl2n	bl2n	bl2n	bl2n	bl2n	bl2n	bl2n	bl2n	bl2n	bl2n	bl2n	bl2n	bl2n	bl2n	bl2n	bl2n	bl2n	bl2n	bl2n	blIn	bl2n	bl2n	bl2n	bl2n	bl2n	bl2n	bl2n	bl2n
BLIRGE	bl3Z	bl3_	bl3_	=	bl3Z	bl7_	bl3_	bl3_	bl3Z	bl3_	bl3_	bl3_	blij3_	bl3_	bl3_	bl3r_	bl3_	bl3_	bl3_	bl3_	bl3_	b3_	bl3	bl#rgs	bl3_	=	bl3_	bl3_	bl2_@	bl3_	bl3_	bl3_	bl3_	bl3_	bl3r_	bl3_	bl3_	bl3_	bl3_	bl3Z	bl3g	bl3_	bl3_	bl3r_	bl3k
BLISE	bl2s	bl2z	bl2z	bl2s	bl2z	blIs	bl2s	bl2s	bliz	bl2z	bl2s	bl2z	bliz	bl2z	bl2s	blis	blis	blIs	bl2s	bl2s	bl2s	blis	blis	bl2z	bl2s	bl2z	bl2s	blis	blIsE	bl2s	blIs	blis	bl2z	bl2z	bl2s	bl2z	blIs	blIs	bliz	bliz	bl2s	bl2s	bl2z	bliz	blis
BLUISE	bluwis	bluz	blwiz	bl6s	bluz	blVs	bluz	blus	bluz	bluz	blusi	=	bluz	bluwiz	bluz	bluz	blus	blus	bluwIs	blWs	blw2z	bluz	bluz	bluwiz	bluz	bluz	blus	blus	bluwIsk	blus	blus	bluwiz	blus	bluwis1	blus	bluz	bluz	bluz	bluz	bluz	blus	bl4s	bluz	bluz	bluS
BLYNCH	blInJ	blInJ	blInJ	blInJ	blInJ	bl2nJ	blInJ	bl2nJ	blINT	blInJ	bl2nJ	blInJ	blInJ	blIn	bl2nJ	blInJ	blInJ	blInJ	blInJ	blInJ	blInJ	blInJ	=	blInJ	blInJ	blInJ	bl2nJ	blInJ	bl2nJ	blInJ	blInJ	blInJ	blInT	blInJ	bl2nJ	blInJ	blInJ	bl2nJ	blInJ	blInJ	bl2nJ	blInJ	blInJ	bl2nJ	bl2nJ
BOUCHE	b6S	buS	buS	=	b9S	buS	buS	bruJ	buS	br6S	b6Ji	bu	b6J	buS	b5S	buS	buS	buS	b5J	buS	b6J	b5S	buS	b6S	buS	buS	buS	buS	buS	buS	b6J	buS	b6J	b6k1	buS	buJ	b6S	buS1	buS1	buS	b6J	b6J	b6S	buJ	b6J
BRASK	br{sk	=	br{sk	br{sk	br{sk	br{sk	br#sk	br{sk	br{sk	br#sk	br{sk	br{sk	br{sk	br{sk	br{sk	br{sk	br{sk	br{sk	br#sk	br#sk	br1sk	br{sk	br{sk	br#sk	br#sk	br#sk	br{sk	br#sk	br{sk	br{sk	br{sk	br#sk	br{sk	br{sk	br#sk	br{sk	br1sk	br#sk	br#sk	br{sk	br#sk	br{sk	br{sk	br#sk	br{sk
BREC	brEk	brEk	brEk	brEk	brEk	brEk	brEk	brEk	brEk	brEk	brEk	brEk	brEk	brEk	brEk	brEk	brEk	brEk	brEk	brEk	brEk	brEk	brik	brEk	brEk	brEk	brEk	brEk	brEk	brEk	brEk	brEJ	brEk	brEk	brEk	brEk	brEk	brEk	brEk	brEk	brEk	brEk	brEk	brEk	brEk
BREKE	brik	brEk	bik	brik	brik	brEkj8	brik	br1k	brEk	brik	brEk	brik	brik	brik	br1k	br1k	brik	brik	br1k	brik	brEki	brEk	brik	brEki	brik	brEk	brik	brEk	brEk	brik	brik	brEk	brE	brEk1	brEk	br1k	brEk	brEki	brik	brik	brEk	brik	brik	brEk	brik
BRETE	brit	br1t	brit	=	brEt	brEt8	br1t	brEt	brEt	brit	brit	brit	brET	brit	brEt	brit	brit	brit	br1t	brit	brEt	brit	brEt	brEt1	brit	brEt	brEt	brit	brEtE	brit	brEt	brEt	brEt	brEt1	brEt	br1t	brEt	brit	brit	brit	brEt	brit	brit	brit	brEt
BROLK	brQlk	brQlk	brQlk	brQlk	brQlk	brQlk	brQlk	brQlk	brQlk	br5k	br5lQk	brQlk	brQlk	brQlk	brQlk	brQlk	brQlk	brQlk	brQlk	brQlk	brUlk	brQlk	brQlk	brQlk	brQlk	brQlk	brQlk	brQlk	brQlk	brQlk	brQlk	brQlk	blQlk	brQlk	brQk	brQlk	brQlk	brQlk	brQlk	brQlk	brQlk	brQlk	brQlk	br@lk	brQlk
BROR	br9	br9	br9	br9	br9	br9	br9r	br@r	br9	br9	brQ?9	br9r	br9	br9	br9	br9	br9	br9	br9r	br9	brur	br9	br9	br9	br9r	br9	br9	br9	br9	br9	br9	brQr	br9	br9	br9r	brQr	br9r	br9	br9	br9r	br9	br9	br9	br9r	br9
BRORE	br9	br9	br9	br9	br9	br9	br9r	br@r	br9	br9r	br5r	br9r	br9	br9	br9	br9	br9	br9	brQr	br9	br5r@	br9r	br9	br9r1	br9r	br9	br9	br9r	br9r	br9	br9	br9r	br9	br9	br9r	br3r	br3r	br9r	br9	br9r	br9	br9	br9	br9r	br9
BROS	brQs	brQs	brQz	brQs	brQs	brQs	br5z	brQs	br5z	br5z	brQs	brQs	brQs	br5z	brQs	br5z	brQs	br5s	brQs	br5z	br5z	brQs	brQz	br5z	brQs	br5z	br5z	brQs	br5s	brQs	br5z	brQs	br5z	brQs	br5z	brQs	brQs	brQs	br5	brQs	br5z	brQs	br5z	br5z	br5z
BUKE	bWk	bWk	=	=	bWk	buk	bWk	bWk	buk	buk	bWk	buk	bWk	bWk	buk	buk	buk	bWk	bWk	bWk	bWk	bWk	buk	bWk	bWk	bWk	bWk	bWk	buk	buk	buk	buk	buk	bWk	bWk	buk	bWk	bWk	buk	bWk	buk	bWk	buk	bWk	bWk
BUNE	bWn	bWn	bWn	bun	bWn	bun	bWn	bWn	b5n	bun	bVni	bun	bWn	bWn	bun	bun	bun	bWn	bun	bWn	bWn	bun	bun	bun	bun	bWn	bun	bWn	blun	bun	bun	bWn	bun	bWn	bVn	bun	bWn	bWn	bun	bWn	bun	bun	bun	bun	bWn
CANC	k{Nk	k{Nk	k{Nk	k{Nk	k{Nk	k{Nk	k{Nk	k{Nk	k1Nk	k{Nk	k{ns	k{Nk	k{Nk	k{Nk	k{n	k{nJ	k{Nk	k{Nk	k{Nk	s{Nk	k{Nk	k{n	kVNk	kVNk	k{Nk	k{Nk	k{Nk	k#nJ	k{Nk	k{ns	k{Nk	k#Nk	k{Nk	k{Nk	k{Nk	k#Nk	k	k{Nk	k{ns	k{Nk	k{Nk	k{Nk	k{Nk	k{nk	k{Nk
CEB	sEb	sEb	kEb	kEb	sEb	kEb	sEb	kEb	kEb	sEb	sEb	sEb	kEb	sEb	sEb	kEp	sEb	sEb	sEb	sEb	kEb	sEb	sEb	kEb	sEb	sEb	sEb	sEb	sEb	sEb	sEb	sEb	sEb	JEb	sEb	sEb	sEb	kEb	sEb	sEb	kEb	sEb	sEb	sEb	sEb
CEBB	sEb	kEb	kEb	kEb	sEb	kEb	sEb	sEb	kEb	kEb	kEb	sEb	JEb	sEb	sEb	kEb	sEb	sEb	sEb	sEb	sEb	kEb	sEb	kEb	sEb	sEb	sEb	sEb	sEb	sEb	kEb	sEb	sEb	JEb	s@b	sEb	sEb	kEb	sEb	sEb	kEb	kEb	sEb	kEb	sEb
CELK	sElk	sElk	kElk	kElk	sElk	kElk	sElk	kElk	klEk	kElk	kElk	sElk	JElk	sElk	sElk	kElk	kElk	sElk	sElk	=	kElk	kElk	kElk	sElk	sElk	sEl	sElk	sElk	sElk	sElk	sElk	sElk	sElk	JElk	sIlk	kElk	sElk	kElk	sElk	sElk	JElk	sElk	sElk	kElk	kElk
CERM	s3m	s3m	k3m	k	s3m	k3m	s3m	k3m	krEm	s3m	krEm	s3m	J3m	s3m	s3m	k3m	s3m	s3m	s3m	k3m	k3m	k3m	s3m	k3m	s3m	s3m	s3m	s3m	s8rm	s3m	k3m	s3m	s3m	J3m	s3m	s3m	s3m	k3m	s3m	s3m	k3m	k3m	s3m	k3rm	k3m
CES	sEs	sEs	sEz	sEs	kEs	kEs	sEs	kEs	kEs	sEs	sEs	sEz	JEs	sEs	sEs	sEs	sEs	sEs	sEs	sEs	kEz	sEz	sEs	sEz	sEz	sE	sEs	sEs	sEs	sEs	sEs	sEs	sEs	JEs	sEs	sEs	sEs	kEs	s1	sEs	sEs	kEs	kEz	kEs	sEs
CESH	kES	sES	kES	kES	sES	kES	sES	kES	kES	kES	kES	sES	kES	sES	sES	kES	sES	sES	sES	kES	kES	klES	sES	kES	kES	sES	kES	sES	siS	sEs	sES	sES	sE	sES	sES	sEsS	kES	kES	sES	sES	kES	sES	sES	kES	sis
CHACH	J{J	J{J	J	J{J	k{J	k{J	J{J	J{J	T{ k{J	tr{k	J{J	J{k	J{J	J{J	J{J	k{S	k1S	J{J	J{J	J{J	k{S	k1S	k6k	k#k	J{k	J	k1S	J#J	J#J	J{J	J{J	J{S	J{J	J{k	JVk	J{J	n{S	J6k	SVk	J{J	k{J	J{J	k{J	J{J	J1S
CHIEL	Jil	Jil	Jil	Jil	Jil	JEl	Jil	Jil	kil	Sil	JIl	Jil	Jil	Jil	Jil	JIl	Jil	Sil	Sil	Jil	SEl	SIl	Jil	Jil	Jil	Ji	JEw@l	Sil	JijEl	Jil	JIl	Jil	Jil	Jil	Sij@l	Jil	=	Jil	Jil	Jil	Jil	Jil	Sil	_il	Jil
CHONGE	JQn_	JQn_	JQn_	=	SQn_	JQNg	J5n_	J6n_	kQn_	JVn_	JQn_i	JQN	JQN	JQNZ	JQn_	J5n_	JQn_	JQn_	J5nJ	JQn	JQNg	kr9n_	JQN	JQn_	JQNg	JQN@	JQn_	SQn_	JQn_	kQn_	kQn_	JQn_	JQn_	JQn_	JQn_	kQn_	JQn_	JQn_	JQn_	J5n_	kQn_	JQn_	SQn_	JQn_	kQn_ k5n_
CHUILT	Juw@lt	JIlt	JUwUlt	J{lJ	JQlt	JVlt	JIl	JQlt	kUlt	JIlt	J@lt	JIlt	J@lt	=	JuwIlt	J@lt	J@lt	JwIlt	Juw@lt	JIlt	JIlt	JIlt	JUlt	JuwIlt	JUlt	JUlt	JUlt	JUlt	Jiwu JIwUlt	JIlt	JUlt	JuwIlt	JUlt	JUwIlt	JVtl@t	Jult	J@lt	J2lt	JUlt	JIlt	JUlt	JuwIlt	kIlt	JIlt	SQlt
CHYNCH	JInJ	J2nJ	JInJ	J2nJ	SInJ	kInJ	JInJ	J2nJ	kInJ	klInJ	JINsi	JInJ	sInJ	sInJ	JInJ	sInJ	sInJ	JInJ	SInJ	SInJ	JInJ	sInTJ	JIN	g2nJ	JInJ	=	s2nJ	JInJ	J2nJ	SInts	JInJ	JInJ	JInJ	JInJ	g@n2Nk	gInJ	JInJ	JInJ	SInJ	JInJ	sInJ	JInJ	S2nJ	JInJ	sInT
CICE	sis	s2s	s2s	k2	s2s	s2s	s2s	s2s	kIk	kik	s2s	s2s	s1J	s2s	s2s	k2s	s2s	s2s	s2s	sis	k2k	sis	s2s	k2s	s2s	sis	s2s	sisi	sikE	s2s	s2s	s2s	siS	JIJ1	s2s	sIs	sis	sis	sis	s2s	viS	s2s	sis	sisi	sik
CID	sId	sId	=	s	sId	kId	sId	kId	sId	sId	sId	sId	sId	sId	sId	sId	sId	sId	sId	kId	sId	sId	sId	kId	sId	sId	sId	sId	sId	sId	sId	sId	sId	sId	sId	sIds	sId	kId	sId	sId	sId	ksId	sId	sId	sId
CILTH	sIlT	sIlT	s	kIlT	sIlT	kIlT	sIlT	kIlT	klIT	slIT	klIT	sIlT	sIlT	sIlT	sIlT	sIlT	sIlT	kIlT	sIlT	sIlT	k2lT	kIlT	klIT	kIlT	sIlT	sIlT	sIlT	sIlT	s2T	sIlT	sIlT	sIlT	kIlT	JIlT	gIlT	klIT	klIT	kIlT	sIlT	sIlT	JIlT	sIlT	sIlT	kIlT	sIlT
CLALF	kl{lf	kl#f	kl6f	kl6f	klQlf	kl{f	kl{lf	gl{lf	kl#f	kl{f	kl{f	kl#lf	kl{lf	kl{f	kl#f	klVf	kl{lf	kl{lf	kl#f	kl{ kl{f	kl1f	kl#f	kl{lf	kl{lf	kl{f	kl	kl#f	kl#f	gl#f	kl{lf	kl{lf	kl{lf	kl{lf	kl{lf	gl{lf	kl{lf	kl{	kl{lf	kl{lf	klQlf	kl{lf	kl{f	kl#f	kl#f	k{lf
CLALVE	kl{lv	kl#lv	kl{l	kl{lv	kl#lv	kl#v	kl9lv	kl{lv	kl#v	kl{v	kl1v	kl{lv	kl{lv	kl{lv	kl{lv	kl{lv	kl{lv	kl{lv	kQlv	kl{lv	kl{lv	kl#lv	kl	kl#v	kl{lv	kl#lv	kl1v	kl#v	kl#lv	kl{lv	kl{lv	kl{lv	kl1v	kl{v	g@l{lv	kl{lv	kl{fl@	kl{lv8	kl{lv	kl{lv	kl{lv	kl#lv	sl{lv	kl{lv	k{lv
CLOME	kl5m	kl5m	kl5	kl5m	kl5m	klQm	kl5m	kl5m	kl5m	kl5m	kl5m	kl5m	kl5m	kl5m	kl5m	kl5m	kl5m	kl5m	kl5m	kl5m	kl5m	kl5m	kl5m	kl5m	kl5m	kl5m	klQm	kl5m	kl5m	kl5m	kl5m	kl5m	kl5m	kl5m	kl5m	k5m kl5m	klQml@	kl5m	kl5m	kl5m	kl5m	kl5m	kl5m	kl5m	kl5m
CLUGUE	kluZ	kluZ	kluZ	gluk	klug	kluZ	klug	klug	kluZ	kl9g	gluki	klug	kluJ	klug	kl6g	klVg	klu_	klug	klug	kl klug	klV_	kluZ	klug@	kluZu	klug	klug	klu_	klug	klugu	klu_	klu_	klugu	klu_	glugi	glu_	klVn_	glV_	klu_	klug	kluZ	klug	klug	klug	klugu	klug
COWTH	k6T	k6T	k6	k6T	k6T	k5T	k6T	k6T	kuT	k6T	kwElT	k6T	k6T	k6T	k6T	k6T	k6T	k6T	k6T	k6T	k6T	k6T	k6T	k6T	k6T	k6T	k6T	k6T	k6T	k6T	k6T	k6T	g6T	k6T	k6T	k6T	k6T	k6T	k6	k6T	k6T	k6T	k6T	k6T	k6T
CRICHE	kriS	kriS	kriS	kriJ	krIS	krIJ	kriS	gr1J	puS	kriS	gruJsi	kr2k	kriJ	kriS	kr2S	kriS	kriS	kriS	kr2S	kriJ	kr2nJ	kriS	kriS	krIS	kriJ	krIS	kr2J	kriS	krikE	kr2J	krInJ	kriS	kriJ	krik1	gr2S	krIJ	grIJ	griS	kriS	kriS	kriJ	kriS	kriS	kriJi	kriS
CRUSQUE	krusk@	krVsk	krVsk	krusk	krusk	krusk	krVsk	kr krusk	krusk	krusk	kr@swik	krusk	krusk	krVsk	krVsk	krusk	krusk	krusk	krusk	kruskW	krusku	kr3sk	krusk	krusk	krusk	krVsk	krusk	krVsk	krusk	krusk	krVsk	kr@skW	kruzkW	krVsk	krusEk	s@ruk	=	krusk	krusk	krusk	krusk	krVsk	krVsk	krusk	krusk
DANGE	d1n_	d1n_	d	d{n_	d{n_	d{n_	d1n_	d1n_	d1n_	d{Ng	d{n_	d{N	d{n_	d1n_	d1n_	dEN	d{n_	d1n_	d{n_	d{n_	d1n_	d1n_	d1Ng	d1n_	d1n_	d1n_	d{n_	d#	d{n_	d{n_	d{n_	d9n_	d{n_	d{n_	d{n_	d{n_	d{n_	d#n_8	d{n_	dQNZ	d1n_	d{n_	d1n_	d{n_	d1Ng
DAUCHE	d9S	d9S	d6S	d9J	d9S	d6J	d6S	d9J	duS	d9S	dUlJ	d6k	d6J	d9S	d9S	d9S	d9S	d9S	d6S	d6S	d6J	d9S	dQk	d6S	d6S	d9S	d9J	d9S	duS	d9S	d9J	d9S	d6J	d6k1	d6J	d9J	d6S	d6S8	d9S	d9S	d6S	d4S	d9S	d9J	d9S
DECHE	dES	d1S	dES	diJ	dES	dES8	diS	dEJ	drEk	diJ	diJi	dEJ	duJ	dES	dES	diS	diS	diS	d1S	diS	diJ	diSJ	diS	dES1	diS	dES	diJ	diS	dEJ8	dEJ	dEJ	d1S	dES	dEk1	d2kS	dEJ	diS	d2S	d1S	dES	diJ	dEJ1	diS	d1J	diS
DONGE	dQn_	dQn_	dQn_	dQ	dQn_	dQn_	dQn_	dQn_	dQn_	dVn_	dQn_	dQN	dQn_	dQn_	dQn_	d5n_	dQn_	dQn_	dQn_	dQn_	dQn_	dQn_	dQNg	dQn_	dQn_	dQNg@	dQn_	dQn_	d5n_	dQNg	dQn_	dQn_	dQn_	dQn_	dQn_	dQn_	dQn_	dQn_	dQn_	dQn_	=	dQn_	dQn_	dQn_	dQn_
DREVE	driv	dr{v	driv	dri	driv	drEv	driv	driv	drEv	drElv	drEv	driv	driv	driv	driv	driv	driv	driv	driv	driv	drEvi	driv	driv	driv	driv	driv	drEv	driv	drEvE	driv	driv	driv	driv	dr1v1	drEv	driv	driv	drEv	driv	driv	driv	driv	driv	driv	driv
DRICHE	driS	=	driS	=	driS	drIJ8	driS	drIJ	drIk	drIJ	druJi	dr2k	driJ	driS	dr2S	drik	driS	driS	driS	dr2S	drIJ	driS	driS	drIS	=	drIS	driJ	driS	dr2J	dr2S	drIJ	dr2S	drIJ	drik1	dr2S	driJ	driJ	dr2S	driS	driS	driJ	dr2S	driS	driJ	drIJ
DRIECE	dris	dris	dris	=	dris	driS	dris	dris	drEs	dris	dr2s	dr2k	driJ	dris	dr2s	driJ	driS	dris	dr2s	dris	dris	dris	driS	dr2s	dris	dr2s	dris	dris	dr2jEJE	dris	dr2j@s	dris	dri	driJ1	dr2s	drik	drIJ	dr2k	dris	dris	dris	dr2s	dris	dris	dris
DROSE	dr5z	dr5s	dr5z	=	dr5z	drQs	dr5z	dr5z	druz	dr5s	dr5z	dr5s	dr5z	dr5z	dr5z	dr5s	drus	dr5s	dr5s	dr5s	dr5s	dr5s	dr5z	dr5z	dr5z	dr5z	dr5z	dr5z	dr5s	dr5z	dr5s	dr5s	dr5s	dr5z	dr6s	dr5z	dr5z	dr5s	dr5z	dr5z	=	dr5z	dr5z	dr5z	dr5z
DWAL	dw9l	dw9l	dw{l	dw{l	dw9l	dw#l	dw9l	dwQl	dw#l	dwQl	dw#l	dw{l	dw{l	dw9l	dw{l	dw#l	dwQl	dwQl	dwEl	dw9l	dw{l	dw9l	dw9l	dv#l	dw#l	dw5l	dw9l	dw#l	dw{l	dw{l	dw9l	dw#l	dwQl	dw#l	dwEl	dw9l	dw9l	dwQl	dwQl	dw{l	dwQl	dw#l	dw{l	dw#l	dw9l
DWALP	dw9p	dwQlp	dw{lp	dw{lp	dwQlp	dw{lp	dw9lp	dw9f	dwQlp	dw9lp	dlQp	dw{lp	dw{lp	dw9lp	dwQlp	dwQlp	dwQlp	dw{lp	dwQlp	dw{lp	dw{lp	dwQlp	dw{lp	dv#lp	dw{lp	dw9lp	dwQlp	dw9lp	dw{lp	dw{lp	dw9lp	dwQlp	dw9lp	dw{lp	dw{lp	dwQlp	dwQlp	dwQlf	dwQlp	dw{lp	dwQlp	dwQlp	gw{lp	dw{p	dwQlp
DWARB	dw9b	dw9b	dw#b	dw9b	dw9b	dw#b	dw9b	dw9b	dw9b	dw9b	dw#b	dw9b	dw#b	dw#b	dw9b	dw9b	dw9b	dw9b	dw#b	dw9b	dw#b	=	dw#b	dv#b	dw#b	dw9b	dw9b	dw#b	dw#b	dw9b	dw9b	dw#b	dw9b	dw#b	dw#b	dw9b	dw9b	dw9b	dw9b	dw9b	dw9b	dw9b	dw#b	dw#b	dw9b
DWARN	dw9n	dw9n	dw9n	dw9	dw9n	dw9n	dw9n	dw9n	dw9n	dw#n	dw#n	dw9n	dw#n	dw9n	dw9n	dw9n	dw9n	dw#n	dw#n	dwQn	dw#n	dw9n	dw9n	dv#n	dw#n	dw#n	dw#n	dw#n	dw#n	dw9n	dw9n	dw#n	dw9n	dw#n	dw9n	Tw9n	dw9n	dw9n	dw9n	dw9n	dw9n	dw9n	dw9n	dw9n	dw9n
DWAS	dw{s	dwQz	dw{z	dw{s	dw{s	dwVs	dwQs	dwQz	dw1z	dw{s	dwVs	dw{s	dw{s	dw{s	dw{s	dw#s	dw{s	dw{s	dw{s	dwVz	dw{s	dwQz	dw{z	dvVs	dw{s	dw	dw9s	dw#s	dwQz	dwQz	dw{s	dwVs	dwQs	dw{s	dw{s	dw{s	dwQz	dw{s	dwQz	dwQz	dw{s	dw{s	dw{s	dwQz	dwQz
DWAWSE	dw1z	dw9s	dw9z	dw9s	dw9s	dw#zE	dw9z	dwQwz	dw1z	dw9s	dwQsi	dw9z	dw6z	dw9s	dw9s	dw9s	dw1s	dw9s	dw9s	dw9s	dw6s	dw9s	dw6s	dw#z1	dw	dw9z	dw9s	dw9s	dw#s	d@w1s	dw9s	dw9z	dw1z	dw#z1	dw1s	dwQ dwQz	dw9z	dw9s	dwQz	dw9s	dw#z	dw9z	dw1z	dw#z	dw1z
DWEKE	dwik	dwEk	dwi	dwik	dwEk	dwEk	dwik	dwik	dwik	dwik	dwEk	dwik	dwik	dwik	dwik	dwik	dwik	dwik	dw1k	dwik	dwik	dwik	dwik	dv3k	dwik	dwEk	dwik	dwik	dwEk	dwik	dwik	dwik	dwik	dwEk	dwiki	dwEk	dwEk	dwEk	dwik	dwik	dwEk	dwik	dwik	dwik	dwik
DWI	dwi	=	dwi	dw2	dw2	dwi	dwi	dw2	dwi	dw2	dw2	dw2	dwi	dw2	dw2	dwi	dw2	dwi	dwi	dw2	dwi	dwi	dwi	dw2	dw2	dw2	dw2	dw2	dwi	dw2	dw2	dwi	dw2	dwi	dw2	dwi	dwi	dw2	dwi	dw2	dwi	dwi	dw2	dw2	dwi
DWOU	dw#	dwu	dw{	dwu	dw6	dwQ	dwu	dw5	dwu	dwu	dw6	dw6	dw5	dwu	dw6	dw6	dwu	dwu	dw6	dw5	dwu	dw6	dwujI	dv6	dw6	dw	dw6	dw5	du	dw6	dw5	dwu	dwi	dw6	dw6	dwu	dwu	dwu	dw5	dw6	dw6	dw6	dw6	dwu	dw6
DWOUSE	dw6s	dwus	dw6s	dw6	dw6s	dw5z8	dw6s	dw6s	dwus	dr6s	dw6s	dw6s	dw6z	dw6s	dw6z	dw6z	dwus	dwus	dw6s	dw6z	dwus	dw6s	dw6s	dw6z	dw6s	dw6s	dw6s	dw6s	duwUs	dw6s	dwus	dw6s	dw5z	dw6s1	dw6s	twuz	dw6z	dw6s	dw6z	dwuz	dw6s	dw6s	dw6s	dw6z	dw5z
DWUDD	dwVd	dwVd	dwVd	dwVd	dwVd	dwVd	dwVd	dwVd	dwud	dwVd	dwVd	dwVd	dwVd	dwVd	dwVd	dwud	dwVd	dwVd	dwVd	dwVd	dwud	dw@d	dwVd	dwVd	dwVd	dwVd	dwVd	dwVd	dw6d	dwVd	dwVd	dwVd	dwVd	dwVd	dwVd	dwVd	dwVd	dwUd	dwVd	dwVd	dwUd	dwVd	dwVd	dwVd	dwVd
DWUP	dwup	dwVp	dwVp	dwVp	dwUp	dwVp	dwVp	dwVp	dwup	dw9p	dwVp	dwVp	dwVp	dwVp	dwVp	dwVp	dwup	dwVp	dwVp	dwVp	dwVp	dwVp	dwVp	dvVp	dwVp	d@wVp	dwVp	dwUp	dwVp	dwVp	dwVp	dwVp	dwVp	dwVp	dwup	dwVp	dwVp	dwVp	dwVp	dwVp	dwVp	dwVp	dwup	dwVp	dwVp
ELCH	ElJ	ElJ	Elk	ElJ	ElJ	ElJ	ElJ	ElJ	Elk	IlJ	ElJ	ElJ	ElJ	ElJ	ElJ	ElJ	ElJ	ElJ	ElJ	ElJ	Elk	ElS	Elk	ElJ	Elk	ElJ	ElJ	ElJ	ElJ	ElJ	ElJ	ElJ	Elk	ElJ	ElJ	ElJ	ElJ	ElX	Elk	Elk	Elk	ElJ	ElJ	ElJ	ElJ
ENGE	En_	En_	En_	En_	En_	En_	En_	En_	En_	En_	In_i	ENg	En_	En_	En_	En_	En_	En_	En_	En_	En_	En_	ENg	En_	En_	=	En_	En_	En_@	EN	En_	En_	En_	En_	ENg	En_	En_	En_	En_	En_	En_	En_	En_	En_	En_
ENT	Ent	Ent	Ent	Ent	Ent	Ent	Ent	Ent	Ent	Ent	Ent	Ent	Ent	Ent	Ent	Ent	Ent	Ent	Ent	Ent	Ent	Ent	Ent	nt	Ent	Ent	Ent	Ent	Ent	Ent	Ent	Ent	Ent	Ent	Ent	Ent	Ent	Ent	Ent	Ent	Ent	Ent	Ent	Ent	Ent
FAC	f{k	f{k	f{k	f{k	f{k	f{k	f{k	f{k	f{k	f{k	f{k	f{k	f{k	f{k	f{k	f{k	f{k	f{k	f{k	f{k	f{k	f{	f{k	f#k	f{k	f{s	f{k	f{k	f{k	f{k	f{k	f#k	f{k	f{k	f{k	f{k	f{k	f{k	f{k	f{k	f{k	f{k	f{k	f{k	f{k
FASP	f#sp	f#sp	f{sp	f{sp	f{sp	f{sp	f{sp	f{sp	f{sp	f#sp	f{sp	f{sp	f{sp	f{sp	f{sp	fw#sp	f{sp	f{sp	f#sp	f#sp	f{sp	f{sp	f{sp	f#sp	f{sp	f#sp	f{sp	f#sp	f{sp	f{sp	f{sp	f{sp	f{sp	f{sp	f{sp	f#sp	f{sp	f#sp	f#sp	f{sp	f{sp	f{sp	f{sp	f{sp	f{sp
FATH	f{T	f{T	f{T	f{T	f{T	f{T	f{T	f{T	f{T	f{T	f{T	f{T	f{T	f{T	f{T	f1T	f{T	f{T	f{T	f{T	f{T	f{T	f{T	f#T	f{T	f{T	f{T	f{T	f{T	f{T	f{T	f{T	f{T	f{T	f{T	f{T	f{T	f{T	f{T	f{T	f{T	f{T	f{T	f{T	f{T
FENE	fin	fEn	fin	fin	fin	fEn	fin	fin	fEn	fin	fEni	fin	fin	fin	fEn	fin	fin	fin	f1n	fin	frin	fin	fin	fEn1	fin	fin	fEn	fin	fEnE	fin	fin	fEn	fEn	fin	fEni	fin	fEn	fEn	fEn8	fin	fin	fin	fin	fEn	fEn
FLALSE	flQls	flQls	fl{ls	=	fl9ls	fl{ls	flQls	fl{ls	fQlz	fl9lz	f{ls	flQls	fl{lz	flQls	flQls	flQls	flQls	fl{ls	flQls	flQls	fl{ls	fl9lz	fl{ls	fQls	fl{ls	fl9s	flQls	fl#ls	fl{lsE	fl{ls	fl9s	fl9ls	fl{lz	fl{lz	fl{ls	fl{ls	fl{ls	fl{lsE	flQls	flQls	fl{ls	fl#lz	flQls	flQls	flQlS
FLES	flEs	fl{s	fl1z	flEs	flEz	flEs	flEs	flEs	flEz	flis	flEz	flEz	flEs	flEs	flEs	flis	flEs	flEs	flEs	flEs	flEs	flEs	flis	flEs	flEz	flE	flEz	flEz	flEs	flEs	flEs	flEs	fliz	flEz	flEs	flEs	flEz	flEz	flEz	flEs	flEs	flEs	flEs	flEs	flEz
FLOLL	flQl	flQl	flQl	flQl	flQl	flQl	flQl	flQl	fl9l	flQl	flQl	flQl	flQl	flQl	flQl	flQl	flQl	flQl	flQl	flQl	flQl	flQl	flQl	flQl	flQl	flQl	flQl	flQl	flQl	flQl	flQl	flQl	flQl	flQl	flQl	fQl	flQl	flQl	flQl	flQl	flQl	flQl	flQl	flQl	flQl
FLOUGHT	fl6t	fl6t	fl6	=	fl9t	fl6t	fl9t	fl9t	flut	fl9t	flQkt	fl9t	fl6t	fl9t	fl6t	fl6t	fl6t	fl9t	fl9t	fl6t	fl9t	fl9t	fl6t	fl6t	fl9t	fl6t	fl6t	fl6t	fluwUnt	fl9t	fl6t	fl9t	fl6t	fl9t	fl6t	fl9t	fl6t	fl9t	fl9t	fl9t	fl9t	fl9t	fl6t	fl9t	fl6t
FLOZ	flQz	flQz	flQz	flQz	flQz	flQz	flQz	flQz	flQz	fQlz	flQz	flQz	flQz	flQz	flQz	flQz	flQz	flQz	flQz	flQz	fl5s	flQz	flQz	flQz	flQz	fl5z	flQz	flQz	flQz	flQz	flQz	flQz	flQz	flQz	flQz	flQz	flQz	flQz	flQz	flQz	flQz	flQz	flQz	flQz	flQz
FOLF	fQlf	fQlf	fQlf	fQlf	fQlf	fQlf	fQlf	fQlf	fl@lf	fQlf	fQlQf	fQlf	fQlf	fQlf	fQlf	fQlf	fQlf	fQlf	fQlf	fQlf	fQlf	fQlf	fQlf	fQlf	fQlf	fQlf	fQlf	fQlf	fQlf	fQlf	fQlf	fQlf	fQlf	fQlf	=	fQlf	fQlf	fQlf	fQlf	fQlf	fQlf	fQlf	fQlf	fQlf	fQlf
FOOSH	fuS	fUS	f	fuS	fUS	fuS	fuS	fuS	fuS	fuS	fuS	fuS	fuS	fuS	fUS	fuS	fuS	fuS	fuS	fuS	fuS	fuS	fuS	fuS	fuS	fUS	fuS	fuS	fuS	fuS	fuS	fuS	fUS	fuS	fUS	fuS	fus	fuS	fuS	fUS	fuS	fuS	fuS	fuS	fuS
FOZ	fQz	fQz	fQz	fQz	fQz	fQz	fQz	fQz	fQz	fQz	fQz	fQz	fQz	fQz	fQz	fQz	fQz	fQz	fQz	fQz	fQz	fQz	fQz	fQz	fQz	fQz	fQz	fQz	fQz	fQz	fQz	fQz	fQz	fQz	fQz	fQz	fQz	fQz	fQz	fQz	fQz	fQz	fQz	fQz	fQz
FRA	fr#	fr#	fr{	fr#	fr#	fr#	fr#	fr#	fr#	fr#	fr#	fr#	fr#	fr#	fr#	fr#	fr#	fr#	fr#	fr#	fr#	fr#	fr#	fr#	fr#	fr#	fr#	fr#	fr#	fr#	fr#	fr#	fr#	fr#	fr#	fr#	fr#	fr#	fr#	fr#	fr#	fr{	fr#	fr#	fr#
FRAK	fr{k	fr{k	fr{k	fr{k	fr{k	fr{k	fr{k	fr{k	fr{k	fr{k	fr{k	fr{k	fr{k	fr{k	fr{k	fr{k	fr{k	fr{k	fr{k	fr{k	fr1k	fr{k	fr{k	fr{k	fr{k	fr#k	fr{k	fr#k	fr{k	fr{k	fr{k	frQk	fr{k	fr{k	fr{k	fr{k	fr{k	fr{k	fr{k	fr{k	fr{k	fr{k	fr{k	fr{k	fr{k
FRAUSE	fr6s	fr6s	fr6z	fr9s	fr9z	fr6z	fr6s	fr9z	fr1z	fr9z	fruz	fr6z	fr5z	fr9z	fr9s	fr6s	fr9s	fr9z	fr6s	fr6s	fru fr1s	fruw@z	fr6s	fr9z	fr6z	fr9z	fr9z	fr9z	fr6wUs	fr6s	fr9s	fr9s1	fr6z	fr6s1	fr1Wz	fr9z	fr9z	fr9z	fr6z	fr6z	fr9z	fr9z	fr9z	fr6s	fr6z
FREAR	f7r	fr7	fr7	fr7	fr7	fr7	fr7r	fr7r	fr8	fr7r	fr8	fr7r	fr7	fr7	fr7	fr7	fr7	fr7	fr7	fr7	frij@	fr7r	fr7	fr7	fr7	fr7	fr7	fr8	fr8r	fr7	fr7	fr7r	fr7	fr7	fr7r	fr7r	fr7r	fr7r	fr7	fr7	fr	fr7r	fr7	fr7	frij1
FREBE	frib	fr1b	frib	f frib	frib	frEb	frib	frib	frEb	frib	frEb	frib	frib	frib	frEb	frib	frib	frib	fr1b	frib	frib	frib	frib	frEb1	frib	fri	frEb	frib	frEbE	frib	frib	frib	fri	fribi	fribi	frib	frib	frib	frib	frib	frib	frib	frib	frEb	frib
FRECH	frEJ	frEJ	frEJ	=	frEJ	frEk	friS	frEJ	bEZ	frEJ	frEJ	frEJ	frEJ	frEJ	frEJ	frEJ	friS	frEJ	frEJ	frEJ	frEJ	frES	frEk	frEk	frEk	frES	frEJ	frES	frEJ	frEJ	frEJ	frES	frEJ	frEJ	frEJ	frEJ	frEJ	frES	frES	frEk	frik	frEJ	fr1S	frEJ	friJ
FRIME	frim	fr2m	fr2m	fr2	fr2m	fr2m	fr2m	fr2m	frIm	frIm	frIm	fr2m	fr2m	fr2m	fr2m	fr2m	fr2m	fr2m	fr2m	fr2m	fr2m	frim	fr2m	fr2m	fr2m	fr2m	frIm	fr2m	frimE	fr2m	fr2m	fr2m	fr2m	frEm	fr2m	frIm	fr2m	fr2m	fr2m	fr2m	fr2m	fr2m	fr2m	fr2m	fr2m fr2m fr2m frEm fr2m fr2m frIm
FROCHE	frQS	frQS	fr5S	frQJ	frQS	frQS	fr5S	fruS	fr5Z	fr5S	fr5J	frQS	fr5J	fr5S	fr5S	fr5S	fruS	frQS	fr5J	fr5J	frQJ	fr5S	fruS	frQk	fr5S	frQS	fr5J	fr5S	fruJE	fr5S	fr5J	fr#S	fr5S	fr5k1	frUS	fr5S	fr5S	fr5S	fr5S	fr5S	fruJ	frQJ	fr5S	fr5J	fruS
FRONGE	frQn_	frVn_	frQn_	frQn_	frQn_	frQn_	fr	fr@n_	frQn_	frVn_	frQn_	frQN	frQn_	frQNZ	frQn_	frQn_	frQn_	frQn_	frQn_	frVn_	frQn_	frQn_	frQn_	frQN	frQn_	frQn_	frQn_	frQn_	frQn_	frQn_	frQn_	frQn_	frQn_	frQn_	frun_	frQn_	frQn_	frQn_	frQn_	frQn_	frQn_	frQn_	frQn_	frQn_	frQn_
FROOR	frur	fr9	fr3r	fr9	fr9	fr9	fr9r	frur	fl9	fr9	frur@	fr9r	frur	fr9	fr9rV	fr9	fr9	fr9	frur	fr9r	fruru	fr9	fr9	fr9	fr9r	fr9	fr9	frur	fr9	fr9	fr9	frur	fr9	fr9	frur	f@r9	f3r	fr9r	fr9	fr9r	fr9	fr9	fr9	fr9r	fr9
FROSE	fr5z	fr5s	fr@	fr5s	fr5z	fr5z	fr5z	fr5z	fr5z	fr5z	fr5z	fr5z	fr5z	fr5z	fr5z	fr5z	frus	fr5s	fr5s	fr5z	fr5z	frVs	fr5z	fr5z	fr5z	fr5z	fr5z	fr5z	fr5s	fr5z	fr5z	fr5s	fr5z	fr5z	fr5s	fr5z	fr5z	fr5s	fr5z	fr5z	fr6s	fr5s	fr5z	frQs	fr5z
FRUGUE	fruZ	frug	frugu	fru_	fruZ	fru_	fru_	fru_	fruZ	fruZ	fru_	frug	fru_	fr9g	frugW	fru_	fru_	frug	fruZ	fru_	fru_	fr9Z	frug	fru_	=	frug	fru_	fruZ	frugug	fru_	fru_u	frugu	fru_	frugW	frug	fru_	frugu	frug	frug	frugu	frug	frug	fruZ	frugu	frug
FRUILT	frIlt	frIlt	=	frIlt	frUlt	frQlt	frIlt	fluht	frut	frUlt	frUl@t	frUlt	frut	frilt	fruwIlt	frUlt	frUlt	frult	fruw@lt	frIlt	frIlt	frut	frIlt	fr@w@tl@t	frult	frUlt	frUlt	frUlt	fruwIlt	fr@lt	fruw@t	fruwIlt	frQlt	frut	=	frIlt	=	frIlt	frIlt	fr7lt	prUlt	frUlt	frIlt	frut	frUlt
FRUR	frur	fr3	frVr	f	fr3	fr3r	fr9r	frVr	fr3	fr@r	f3r	frur	fr#	fr3	frVr	fru	fr3	fruw3	fr3r	fr3r	frur	fr3r	fr3r	fr3	fr3r	f	fr3	fr9	frur	fr3	fr3	fr3r	fr3	fr3	fr3	fr3r	fr3	fr#	fr3	frur	frur	fr3r	fr3	frur	fr9 fr3
FRYMPH	frImp	frImpf	f	frImp	frImpf	fr2mp	frImp	fr2mf	frImpf	frImp	fr2mpf	frImpf	frImpf	frImpf	frImpf	frImpf	frImpf	frImpf	frImpf	frImpf	frImpf	frImpf	frImpf	fr2mpf	frImpf	frImpf	frImp	frImpf	fr2mpf	frImpf	frImpf	frImpf	fr2j@mpf	frImpf	fr2mpf	frImpf	frVmpf	fr2mpf	frImpf	frImpf	frImpf	frImpf	frImp	frImpf	fr2mpf frImpf
GANC	=	g{Nk	g{Nk	g{N	g{Nk	g{Nk	g{Nk	g{Nk	g{Nk	g{Nk	g{n@s	g{Nk	g{Nk	g{Nk	g{Nk	g{Nk	g{Nk	g{Nk	g{Nk	g{Nk	g{Nk	g{Nk	g#k	g{Nk	g{Nk	g{Nk	g{nJ	g#Nk	g{Nk	g{ns	g{Nk	gQNk	g{Nk	g{Nk	g{Nk	g{ns	g{Nk	g{Nk	g{Nk	g{Nk	g{Nk	g{Nk	g{Nk	g{Nk	g{Nk
GEECH	giJ	giS	giJ	giJ	giJ	giJ	giJ	giJ	gEk	giS	giJ	giJ	giJ	giJ	giS	giJ	giJ	giJ	giJ	giJ	giJ	gEk	giS	giJ	giJ	giS	gEJ	giJ	giJ	giJ	giJ	giJ	giJ	giJ	giJ	giJ	giJ	gjEk	giS	giJ	giJ	giJ	giS	giJ	gi giS
GERT	g3t	g3t	g3t	g3t	g3t	g3t	g3t	g3t	g3t	g3t	g3t	g3t	g3t	g3t	g3t	g3t	g3t	g3t	g3t	g3t	g3t	g3t	g3t	g3t	g3t	g3t	g3t	g3t	g3t	g3t	g3t	g3t	g3t	g3t	g3t	g3t	g3t	g3t	g3t	g3t	g3t	g3t	g3t	g3t	g3t
GESK	gEsk	=	gEsk	gEsk	gEsk	gEsk	gEsk	gEsk	gEsk	gEsk	gEks	gEsk	gEsk	gEsk	gEsk	gEsk	gEsk	gEsk	gEsk	gEsk	gEsk	gEsk	gEsk	gEsk	gEsk	gEsk	gEsk	_Esk	gEsk	gEsk	gEsk	gEsk	gEsk	gEsk	=	gEsk	gEsk	gEsk	gEsk	gEsk	g{sk	gEsk	gEsk	gEsk	giS
GEVE	giv	giv	=	g	giv	gEv8	_iv	_iv	giv	giv	giv	giv	_iv	_iv	gEv	giv	giv	_iv	Ziv	giv	_iv	_iv	giv	giv	giv	giv	gEv	_iv	_EvE	giv	_iv	giv	_iv	giv	_iv	giv	gIv	gEv	_iv	_iv	giv	giv	_iv	giv	giv
GHELCH	gElJ	gElJ	gElJ	g	gElJ	gElJ	gElJ	gElJ	glEk	gElJ	gElES	gElJ	gElJ	gElJ	gElJ	gElJ	gElJ	gElJ	gElJ	gElJ	gElJ	gElS	gElk	gElJ	gElJ	gElJ	gElJ	gElJ	gElJ	gElJ	gElJ	kElJ	gElJ	gElJ	gElJ	gElJ	gElJ	gElX	gElJ	gElJ	gElJ	gElJ	gElJ	gElJ	gElk
GHEP	gElp	gEp	gEp	=	gEp	gEp	gEp	gEp	gEp	gEp	gjEb	gEp	gEp	gEp	gEp	gEp	gEp	gEp	gEb	gEp	gEp	gEp	gElp	gEp	gEp	gEp	gEp	gEp	kElp	gEp	gEp	kElp	_Ep	gEp	gEp	gEp	gEp	gEp	gEp	gEp	gip	gEp	gEp	gEp	gEp
GHESH	gES	gES	gES	=	gES	gwiS	gES	gES	giS	giS	gES	gES	gES	gES	gES	nES	gES	gES	gES	gES	gES	_ES	gES	g1S	gES	gES	gES	gES	g@niS	gES	gES	gES	gES	gES	giS	giS	giS	gES	gES	gES	giS	gES	g@hES	hiz	_iS
GHETE	git	g	git	=	gEt	gEt8	g1t	_it	giT	_it	g@hEt	gEt@	git	gEt	gEt	git	git	gEt	g1t	git	git	gEt	git	gEt	git	gEt	hjEt	git	gEt	git	gEt	gEt	g1t	gEti	_Et	gEt	gEt	gEt	git	git	git	git	git	gEt	gEt
GHIGN	gINg	g2n	gin	=	g2n	gIn	g2n	_In_	gIn_	gIn	gIn_	J2n	gIn	=	gIg@n	n2n	n2n	g2n	h2n	g2n	gIn_	kIn	gIn	g2n	g2n	g2n	g2n	g2n	g2NgE	g2n	g2n	g2n	JIn_	kIN	gIhIg@n	gIN	gIn	JIn	g2n	g2n	gIN	gIg@n	g2n	gIn_	gn2n
GHIMP	gImp	gImp	=	gImp	gImp	gImp	gImp	_Imp	gImp	gImp	gImp	gIm	gImp	gImp	gImp	gImp	gImp	gImp	JImp	gImp	gImp	gImp	gImp	gImp	gImp	gImp	gImp	gImp	gImp	gImp	gImp	gImp	gImp	gImp	gIhImp	gImp	gImp	gImp	gImp	gImp	gImp	gImp	gImp	gImp	gnImp
GHOW	g6	g6	g6	g6	g5	g6	g6	g6	gl5	gr5	kw6	g6	=	g6	g6	g5	g5	g6	g6	g6	g6	ku	g6	g6	g6	g	g6	g5	gn6	g6	g5	k6	g6	g6	g6	g6	g6	g6	k5	g6	g6	g6	g6	g6	n5 gn6 gEh6 h6 h5
GHURR	g3	g3	g3	g3	g3	g3r	g3	g3r	g3	g3r	grur	g3r	g3	g3	g3	g3r	g3r	g3	g3	g3r	g3r	g3r	g3r	g3	g3	g3	g3	g3	J3r	g3	g3	g3	g3r	g3	g@h3r	g3	_3	g3	g3	g3	g3r	g3r	g3	g3r	g3
GHUTE	gut	gut	gut	gut	gut	gut	gut	_ut	gut	gWt	gWt	gut	gut	gut	gut	gut	gut	gut	gut	kWt	gut	gus	gWt	gWt	gut	gut	gut	gut	gut	gut	gut	kut	_ut	gWt	g@hut	gut	gut	gut	kut	gWt	gut	gut	gut	hut	gnut g@hut
GINT	gInt	g2nt	gInt	gInt	gInt	gInt	gInt	gInt	gInt	gInt	gInt	gInt	_Int	gInt	gInt	gInt	gInt	_Int	gInt	gInt	gInt	gInt	gInt	nIt	gInt	gInt	gInt	gInt	g2nt	gInt	gInt	gInt	gInt	gInt	gInt	gInIt	gInt	gInt	gInt	gInt	gInt	gInt	gInt	gInt	gInt
GIS	gIs	gIs	gI	gIs	gIs	gIs	gIs	gIs	gIs	gIs	gIs	_Is	_Is	_Is	gIs	gIs	gIs	_ij2jEs	gIs	gIs	gIs	gIs	gIz	gIz	gIs	_Is	gIz	gIs	gis	gIs	gIs	_Is	_Is	gIs	gIs	gIs	gIs	_Is	gIz	_Is	gIz	gIs	gIs	gIs	gIs
GLALF	gl#lf	gl9f	=	gl{lf	gl{lf	gl{lf	gl9lf	gl{lf	g{lf	g{lf	gl{f	gl{lf	g{lf	gl9lf	g@l#f	gl{f	gl{lf	gl{lf	glQlf	gl{lf	gl{lf	gl{lf	gl{lf	gl{lf	gl{lf	gl#f	glQlf	gl#lf	gl#f	gl{lf	gl{lf	gl{lf	=	gl{f	gl{lf	gl{lf	gl{f	gl{lf	gl{lf	gl9lf	gl{lf	gl{f	gl{lf	gl{f	g{lf
GLASK	gl{sk	gl#sk	gl{sk	gl#sk	gl#sk	gl{sk	gl#sk	gl{sk	g#sk	gl#sk	gl{ks	gl#sk	gl{sk	gl{sk	gl{sk	gl#sk	gl#sk	gl#sk	gl#sk	gl#sk	g{lsk	gl#sk	gl{sk	gl#sk	gl#sk	gl#sk	gl{sk	gl#sk	gl{sk	gl#sk	gl{sk	gl{sk	gl{sk	gl{sk	gl#sk	g# gl#sk	gl{sk	gl{sk	gl{sk	gl{sk	gl{sk	gl{sk	gl{sk	gl#sk	gl{sk
GLAUK	gl9k	gl9k	gl6k	gl9k	gl9k	gl6k	gl6k	gl9k	gluk	gw9lk	gl9k	gl6k	gl6k	gl9k	gl9k	gl9k	glQk	gl9k	gl6k	gl6k	gl6k	gl9k	g9lk	gl6k	gl6k	gl9k	gl9k	glQk	gl6k	gl6k	gl9k	gl9k	gl9k	gl6k	gl9k	gl9k	gl6	gl9k	gl6k	gl9k	gl6k	gl9k	gl9k	gl9k	gl9k
GLIEF	glif	glif	glif	glif	glif	glif	glif	glif	glif	glif	glif	glif	glif	glif	glujEf	glif	glif	glif	gl2f	glif	glif	glif	glif	gl2f	glif	glif	glif	glif	glijIf	glif	gl2f	glif	glEf	glif	glij@f	gif	glif	g@l2f	glif	glI glif	glif	glif	glif	glif	gIlf
GLUIT	gluwIt	glut	gluwIt	glut	glut	glut	gluwIt	glut	glut	gluw@nt	gw@l2t	gluwIt	glunt	gluwit	gluwIt	glut	glut	gluwIt	gluwIt	glwIt	gluwit	glut	glut	glut	gluwIt	glut	gluwIt	glut	gluwIt	glut	gluwIt	gluwIt	glut	gluwit	glVt	glut	glut	glut	glut	glut	glut	glit	=	glut	glut
GNALPH	n{lf	n{lf	n{lf	n{lf	gn{lf	gn{lf	nQlf	n{lf	n{f	gn{lf	gn{lf	n{lf	n{lf	n{lf	n{lf	n{lf	nQlf	n{lf	n9lf	n{lf	n{lf	n{f	n{lf	n{lf	gn{lf	n	n{lf	n#lf	gn{lf	n{lf	n{lf	n{lf	gn{lf	n{lf	gn{lf	gnQlf	gn{lf	n{lf	n{lf	n{lf	gn{lf	n{lf	gn{lp	g@n{lf	gn{lf
GNANC	n{k	n{Nk	n{Nk	=	n{Nk	gn{k	n{Nk	n{k	g{Nk	gn9	gn{k	n{Nk	n{k	n{k	n{Nk	n9nJ	n{k	n{Nk	n{k	n{Nk	n{Nk	n{k	n#Nk	gn{Nk	gn{Nk	n{Nk	g{Nk	n#Nk	g#Nk	gn{nJ	n{Nk	gn#Nk	gn{k	n{k	g@n{n@k	gn{k	g@n{J	g@n{Nk	nVNk	nQNk	g@n{nJ	gn{Nk	gn{Nk	n{k	gn1k
GNEUTH	nWT	nuT	=	=	nuT	gwEnT	nuT	knut	nuT	gwEnT	gENWT	n5T	nWT	nuT	nuT	gwEnT	nuT	nWT	nWw@T	nWT	nWT	nuT	gluT	nWT	gnuT	nuT	gwuT	nuT	gInUs	gnuT	nuT	gnuT	g@nuT	nWT	gniT	gnET	g@nuT	g@nuT	nuT	nuT	gnuT	gnuT	nuT	g@nWT	gnuT
GNOMB	n5m	nQm	nQm	nQm	n5m	gnQmb	nVmb	n5m	nQm	n5m	kn5mb	n5m	n5m	nQm	n5m	n5m	nQm	n5m	nQmb	n5m	nQm	n5m	gnQm	nQm	gnQm	n5m	n5m	n5m	gn5m	nQm	n5m	gnQm	nQm	nQm	gn5mb	gn5m	gnQmb	nQmb	n5m	nVm	gn5m	nQm	nQm	n5m	n5m
GNOOSH	nuS	nuS	nuS	nuS	nuS	gnuS	nuS	gnuS	nuS	gnuS	gnuS	=	nus	nuS	nUS	nuS	nuS	nuS	nuS	gnuS	gnuS	nuS	nuS	nUS	gnuS	nuS	nuS	nUS	gnuS	nUS	nuS	knuS	nUS	nuS	gnuS	nus	g@nuS	g@nuS	nuS	nUS	g@nuS	nuS	knuS	g@nuS	gnuS
GNOSE	n5z	n5s	n5z	=	n5z	gnus	n5z	n5z	nuz	gn5z	kn4z	n5z	n5z	n5z	n5z	n5z	nus	n5z	n5s	n5z	n5z	n5z	n6s	nus	gn5z	n5z	nus	n5s	gnUs	gn5s	n5z	nus	n5z	n5z	gn5	n5z	n5z	g@nus	n5z	n5s	g@nuS	nus	gn5z	nus	n5z
GNUSE	nWs	nWz	nuz	nus	nuz	gnuz	nus	nWs	nuz	gnuz	gnVs	nus	guz	nuz	nus	nus	nus	nuz	nus	nWs	nuz	nuz	gnus	nus	gnuz	nuz	nus	nus	g@nus	gnus	nus	nus	nuz	nWz	gnus	g@nus	gnuz	g@nus	nus	nWz	g@nus	n5s	gnuz	gnuz	nus
GNYTH	=	nIT	gnIT	n2T	g2nT	gw@nIT	n2T	nIT	gnIT	gInT	gInT	gn2T	n2T	nIT	n2T	gInT	gn2T	n2T	n2T	n2T	niT	niT	gInT	n2T	gn2D	nInT	gInT	nIT	gj8nIs	n2T	n2T	gnIT	gnET	gInT	g2T	gInT	nInT	g@niT	niT	nIT	g@n2T	gnInT	gniT	nIT	gn2T
GRACH	gr{J	gr{S	gr{J	gr	gr{S	gr{k	gr1J	gr{k	gr{k	gr{k	gr{J	gr{J	gr{J	gr{S	gr{J	gr#k	gr{S	gr{J	gr#J	gr{J	gr{J	gr{S	gr6k	gr#k	gr#k	=	gr{J	gr#S	gr#J	gr{J	gr{J	gr#S	gr{J	gr{J	gr#J	gr{J	gr{J	gr{S	gr{S	gr{k	gr{J	gr{J	gr1J	gr{J	gr1S
GRAUNT	gr9nt	gr9nt	gr9nt	gr9nt	gr9nt	gr#nt	gr9nt	gr9nt	grUnt	gr9nt	gw9?#nt	gr6nt	gr6nt	gr9nt	gr9nt	gr9nt	gr9nt	gr9nt	gr6nt	gr9nt	gr9nt	gr9nt	gr9nt	gr9nt	gr9nt	gr9nt	gr9nt	gr9nt	grunt	gr9nt	gr9nt	gr9nt	gr9nt	gr6nt	gr9nt	gr9nt	gr6nt	gr9nt	gr9nt	gr9nt	gr9nt	gr9nt	gr9nt	gr9nt	gr9nt
GRELCH	grElJ	grElJ	grElJ	gr	grElJ	grElJ	grElJ	grElJ	grElk	grElJ	grEl@J	grElJ	grElJ	grElJ	grElJ	grElJ	grElJ	grElJ	grElJ	grElJ	grElJ	grElS	grElJ	grElJ	grElJ	grElJ	grElJ	grElJ	grElJ	grElJ	grElJ	grElJ	grElJ	grElJ	grElJ	grElJ	grElJ	grElJ	grElJ	grElk	grElk	grElJ	grElS	grElJ	grElk
GROUGHT	gr6t	gr6t	gr6t	=	gr9t	gr6t	gr9t	gr9t	gr5t	gr6t	grQkT	gr6t	grut	gr9t	gr9t	gr6t	gr6t	gr9t	gr6t	gr6t	gr6t	gr6t	gr6t	gr6t	gr6t	gr6t	gr9t	gr#t	grut	gr9t	gr6t	gr9t	gr6t	gr9t	gr6t	grut	=	gr9t	gr9t	gr6t	gr6t	gr9t	gr6t	gr9t	gr6t
GROZ	grQz	grQz	grQz	grQz	grQz	grQz	gr5z	grQz	grQz	grQz	grQz	grQz	grVz	grQz	grQz	gr5z	grQz	grQz	grQz	gr5z	grQz	grQz	grQz	grQz	grQz	gr5z	grQz	grQz	grQz	grQz	grQz	grQz	grQz	grQz	grQz	grQz	gr@z	grQz	grQz	grQz	grQz	grQz	grQz	grQz	grQz
GRUKE	gruk	gruk	gruk	gruk	gruk	gruk	gruk	gruk	gruk	gruk	gruk	gruk	gruk	gruk	gruk	gruk	gruk	gruk	gruk	gruk	gr5k	gruk	gruk	gruk	gruk	gruk	gruk	gruk	gruk	gruk	gruk	gruk	gruk	gruk	gruk	gruk	gruk	gruk	gruk	gruk	gruk	gruk	gruk	gruk	gruk
GWALF	gw9f	gw9lf	gw{lf	gw{	gwQlf	gw{lf	gw9f	gwQlf	g{lf	gw{lf	gwQlf	gw{lf	gw{lf	gwQlf	gwQlf	gwQlf	gwQlf	gw{lf	gwQlf	gw{lf	gw{lf	gw9lf	gw{lf	gw#lf	gw{lf	gwQlf	gwQlf	gwQlf	gw#f	gw{lf	gw9lf	gw#lf	gw{lf	gw{lf	gw{lf	gwQlf	gw{lf	gwQlf	gwQlf	gwQlf	gw{lf	gw9f	gw{lf	gwQlf	gwQlf
GWANK	gw{Nk	gw{Nk	gw{Nk	gw{Nk	gw{Nk	gw{Nk	gw{Nk	gw{Nk	gw{Nk	gwQNk	wQNk	gw{Nk	gw{Nk	gw{Nk	gw{Nk	gw{Nk	gw{Nk	gw{Nk	gw{Nk	gw{Nk	gwENk	gw{Nk	gw{Nk	gw{Nk	gw{Nk	gwENk	gwQn{Nk	gwQNk	gw{Nk	gw{Nk	gw{Nk	gwQNk	gw#Nk	gw{Nk	gw{Nk	gw{Nk	gw{Nk	gw{Nk	gw{Nk	gw{Nk	gw{Nk	gw{Nk	gw{Nk	gw{Nk	gw{Nk
GWARN	gw9n	gw9n	gw#n	gw9	gw9n	gw#n	gw9n	gw9n	gw9n	gw#n	gw9n	gw9n	gw#n	gw#n	gw9n	gw9n	gw#n	gw9n	gw#n	gw#n	dw#n	gw9n	gw#n	gw#n	gw#n	gw#n	gw9n	gw#n	gw#n	gw9n	gw9n	gw9n	gw9n	gw#n	gw#n	gw9n	gw9n	gw9n	gw9n	gw#n	gw9n	gw9n	gw9n	gw#n	gw9n
GWENE	gwin	gwEn	gw	=	gwEn	gwEn	gwin	gwEn	gwin	gwin	gwEni	gwEn	gwin	gwin	=	gwin	gwin	gwin	gwin	gwin	gwin	gwin	gwin	vin	gwin	gwin	gwEn	gwin	gwEnE	gwEn	gwin	gwin	gwin	gwini	gw2n	gwEn	gwin	gwEnE	gwin	gwin	gwin	gwin	gwin	gwin	gwin
GWI	gwi	gwi	gwi	gw2	gwi	gwi	gwi	_wi	gwi	gwi	gw2	gw2	gwi	gwi	gw2	gwi	gw2	gwi	gwi	gw2	gwi	gwi	gwi	v2	gwi	gwi	gwi	gwi	gwi	gw2	gwi	gwi	gwi	gwi	gw2	gwi	gwi	gwi	gwi	gwi	gwi	gwi	gwi	gwi	gwi
GWIEL	gwil	gwil	=	wil	gwil	gwEl	gwil	_uwil	gwil	gwil	gw#l	gwil	gwil	gwil	gwil	gwil	gwil	gwil	gwIl	gw2l	gwil	gwil	gwil	vil	gwil	gwil	gwil	gwil	gwijEl	gwil	gwIl	gwil	gwil	gwil	gw2l	gwil	gwil	gwil	gwil	gwil	gwil	gw2l	gwil	gwil	gwil
GYNCH	gInJ	gInJ	gIn	gInJ	gInJ	gn2S	nInJ	g2nJ	nIk	gnIJ	gw@n@S	gInJ	gInJ	gInJ	gInJ	gwInJ	gInJ	gInJ	g2nJ	gInJ	gInJ	InJ	gInJ	g2nJ	gInJ	gInJ	gInJ	gInJ	g2nJ	gInJ	gInJ	gInJ	gwInJ	gInJ	g@n2nJ	gInJ	gIn	gInJ	gInJ	gINk	gInJ	gInJ	gInJ	gInJ	g2nJ
HACE	h1s	h1s	h1s	h1s	h1s	h{s	his	h1s	h1z	h{s	h1s	h1s	h1J	h1s	h1s	h1s	h1s	h1s	h1s	h1s	h1s	h1s	h1s	h#k	h1s	hVs	h1s	h1s	h1s	h1s	h1s	h1s	h1s	h1s	h1s	h1s	h1s	h1s	h1s	h1s	h1s	h1s	h1s	h1s	h1s
HALC	h{lk	h{lk	h{lk	h{lk	h{lk	h{lk	h9k	h{lk	hQlk	h{lk	h{lk	h{lk	h{lk	h{lk	h{lk	h9lk	h{lk	h{lk	hQlk	h{ls	h{lk	hQlk	h{lk	hVlk	h{lk	hVlk	hQlk	h#lk	h{lk	h{lk	h{lk	hVlk	h{lk	h{lk	h{lk	h{lk	h{lk	h{lk	hVlk	h{lk	h{lk	h{lk	h{lk	h{lk	h{lk
HASE	h1s	h1s	h1z	h1z	h1z	h{s	h1z	h1z	h1z	h1s	h1s	h1z	h1z	h1z	h1s	h{z	h1z	h1z	h1s	h1z	h1z	h1s	h1z	h1z	h1s	h{s	h1s	h#z	h1s	h1z	h1z	h1z	h1z	h1s	h1z	h1z	h1	h1z	h1s	h1z	h1z	h1z	h1z	h1s	h1s
HAUVE	h9v	h9v	h6v	h9v	h9v	h{v	h5v	h9v	h#v	h6v	hWv	h6v	h6v	h9v	h9v	h9v	h#v	h9v	h9v	h9v	huv	h9v	h9v	h9v	h9v	h5v	h9v	h#v	h6v	h6v	h9v	h9v	h1v	h6v1	h1j@v	h9v	h6v	h9v	h5v	h9v	gr#v	h9v	h9v	h9v	h5v
HESE	his	his	hiz	h	hiz	hEz8	h1z	hiz	hiz	hiz	hEs	hEs@	hiz	hiz	his	hiz	his	his	his	his	hiz	hEs	his	hiz	his	hiz	hEs	h1z	his	his	his	hEs	hiz	hEs1	hisi	his	hIs	hEs8	=	hiz	his	hiz	hiz	hEsi	his
HIECE	hIjEs	his	his	=	h2s	hIs	his	his	h2s	his	h2s	h2k	h1J	his	h2s	h2k	his	his	h2s	h2is	his	his	his	h1J	h2s	his	his	his	h2s	his	h2s	h2s	his	h2J1	h2s	his	his	h2k	h2s	his	hiJ	h2j@s	his	hisi	h2s
HOLL	hQl	hQl	hQl	hQl	hQl	hQl	hQl	hQl	h5l	hQl	hQl	hQl	hQl	hQl	hQl	hQl	hQl	hQl	hQl	hQl	hQl	hQl	hQl	hQl	hQl	hQl	hQl	hQl	hQl	hQl	hQl	hQl	hQl	hQl	hQl	hQl	hQl	hQl	hQl	=	hQl	hQl	hQl	h5l	hQl
JEICH	_1J	_2k	_iJ	_iS	_iS	_Ek	_1J	_iJ	_Ek	_i	_1J	_2k	_iJ	_iS	_1J	_1k	_iJ	TiJ	_1J	giS	_iJ	_iS	_ik	_1k	_2X	_ES	_EJ	_iS	_1IJ	_1k	g1J	_iJ	gEJ	_2J	_2J	_iJ	_iS	j{k	_iS	_1k	ziJ	_2J	_iS	_1J	_ik
JIEVE	_iv	_Iv	_iv	_2v	_iv	_2v	_2v	_iv	_Iv	_iv	_2v	_iv	_iv	Ziv	_iv	_iv	_iv	_iv	Z2v	_iv	_iv	_iv	_iv	_iv	_i	=	_Ev	_iv	_iv8	_iv	_2v	_Ev	_iv	_iv	_iv	_iv	=	_iv	_iv	_iv	ziv	_2v	_iv	_iv	_iv
JIS	_Is	_Is	_Is	_Is	_Is	_Is	_Is	_Iz	_Is	_Iz	_Is	_Is	_Is	ZIs	_Is	_Is	_Is	_Is	_Is	_Is	_Iz	_Is	_Iz	_Is	_Is	_Is	_Iz	_Is	_Iz	_Is	_Is	_Is	_Iz	_Is	_Iz	_Is	_Is	_Is	_Iz	_Is	zIs	_Is	_Iz	_Is	_Is
KNOL	nQl	nQl	nQl	nQl	nQl	nQl	nQl	knQl	n5l	knQl	nQl	nQl	nQl	nQl	nQl	nQl	nQl	nQl	nQl	nQl	nQl	nQl	knQl	nQl	nQl	nQl	nQl	nQl	nQl	nQl	nQl	nQl	knQl	nQl	nQl	nQl	knQl	nQl	n5l	nQl	nQl knQl	nQl	nQl	n5l	nQl
KNOUCH	n6J	n6J	n6J	n6	n6J	gn5S	n6J	gn6J	nQk	kn6J	knQJ	n6J	n6J	nuS	n6J	n5S	nQJ	n6J	n6J	n6S	n6J	nuS	knQk	knVJ	gn6J	k@nQX	n6S	nuS	knuS	knuJ	n6J	nuS	gn6J	nQJ	gnQJ	knuJ	k@nQS	nuS	n5S	nuS	n6J n6	kn6J	kn6S	n6J	n6J
KUNGE	kun_	kVn_	kVn_	kV	kVn_	kVn_	kun_	kun_	krQn_	kVn_	kVn_	kVN	kVn_	kVn_	kUn_	kun_	kVn_	kun_	kVn_	kVn_i	kWn_	kVn_	kun_	kVn_i	kVn_	=	kVn_	kWn_	kUn_@	kun_	kVn_	kVn_	kVn_	kVn_	kVn_	kVn_	kVn_	kVn_	kUn_	kVn_	kUn_	kun_	kVn_	kVn_	kVn_
LARCE	l#s	l#s	l#s	l#	l#s	l#s	l#s	l#s	l#s	l#s	l#s	l#rs	l#J	l#s	l#s	l#k	l#s	l#s	l#s	l#s	l#s	l#s	l#s	l#s	l#s	l#	l#s	l#s	l#s	l#s	l#s	l#s	l#s	l#J1	l#s	l#s	l#s	l#s	l#s	l#s	l#s	l#s	l#s	l#s	l#s
LASP	l#sp	l#sp	l{sp	l{sp	l{sp	l{sp	lVsp	l{sp	l{sp	l#sp	l{sp	l{sp	l{sp	l{sp	l{sp	l#sp	l{sp	l{sp	l#sp	l{sp	l{sp	l{sp	l{sp	l#sp	l{sp	l#sp	l{sp	l#sp	l{sp	l{sp	l{sp	l{sp	l#sp	l{sp	l{sp	l{sp	l{sp	l{sp	l{sp	l{sp	l{sp	l{sp	l{sp	l{sp	l{sp
LOOTH	luD	luT	luT	luT	luT	luT	luT	TUlT	luT	luT	luT	luT	luT	luT	luT	luT	luT	luT	luT	luT	luT	luT	luT	luT	luT	luT	luT	luT	luT	luT	luT	luT	luT	luT	luT	luT	luT	luT	luT	luT	luT	luT	luT	luT	luT
MOLF	mQlf	mQlf	mQlf	mQlf	mQlf	mQlf	mQlf	mQlf	mQlf	mQlf	mQlf	mQlf	mQlf	mQlf	mQlf	mQlf	mQlf	mQlf	m9lf	mQlf	mQlf	mUlf	mQlf	mQlf	mQlf	mQlf	mQlf	mQlf	mQlf	mQlf	mQlf	mQlf	mQlf	mQlf	mQlf	mQlf	mQlf	mQlf	mQlf	mQlf	mQlf	mQlf	mQlf	mQlf	mQlf
NACH	n{J	n{S	n{J	n{	n{S	n{S	n{J	n{k	n{S	n{S	n{J	n{X	n{J	n{J	n{J	n#k	n{S	n{J	n{J	n{S	n{J	n{S	nQk	n#k	n{J	n#X	n{S	n#S	n#S	n{J	n{J	n{	n{J	n{J	n#J	n{J	n{S	n{S	n#J	n{k	n{J	n{J	n{S	n{J	n{S n{S n{S niS
NALK	n{lk	nQlk	n{lk	n{lk	n9lk	n{lk	nQlk	n9lk	nQlk	n9k	n{lk	n9lk	n{lk	n9lk	n9k	nQlk	n9k	nQlk	n9k	n{lk	n{lk	n9k	n9k	n{lk	n{lk	n9k	n9lk	n9k	nQlk	n{lk	n{lk	nVlk	n{lk	n{lk	n9k	nQlk	nQlk	n9lk	n9lk	nQlk	n{lk	n{lk	n9k	n{lk	n9lk
NENGE	nEn_	nEn_	nEn	nEn_	nEn_	nENg	nEn_	nEn_	nEn_	nEN	nEnE_	nEN	nEn_	nEn_	nEn_	nEn_	nEn_	nEn_	nEN	nEn_	nEn_	nEn_	nEn_	nEn_	nEn_	nEn_	nEn_	nEn_	nIn_	nEn_	nEn_	nEn_	nEn_	nEn_	nEn_	nEn_	nEn_	nEn_	nEN_	nEn_	nEn_	nEn_	nEn_	nEn_	nEn_
NIS	nIs	nIz	nIs	nIs	nIs	nIs	nIs	nIs	nIs	nIs	nIs	nIs	nIs	nIs	nIs	nIz	nIs	nIs	nIs	nIs	nIs	nIs	nIs	nIs	nIs	nIs	nIs	nIs	nIs	nIs	nIs	nIs	nIs	nIs	nus	nIs	nIs	nIs	nIz	nIs	nIs	nIs	nIs	nIs	nIs
NOF	nQf	nQf	nQf	nQf	nQf	nQf	nQf	nQf	nQf	nQf	nQf	nQf	nQf	nQf	nQf	n5f	nQf	nQf	nQf	nQf	nQf	nQf	nQf	nQf	nQf	nQf	nQf	nQf	nUf	nQf	nQf	nQf	nQf	nQf	nQf	nQf	nQf	nQf	nQf	nQf	nQf	nQf	nQf	nQf	nQf
NOOSH	nuS	nuS	nuS	nuS	nuS	n3S	nuS	nuS	nuS	nUS	nuS	nuS	nuS	nuS	nUS	nuS	nuS	nuS	nuS	nuS	nuS	nuS	nuS	nUS	nuS	nuS	nuS	nUS	nuS	nuS	nuS	nuS	nUS	nuS	nUS	nuS	nuS	nuS	nuS	nUS	nuS	nuS	nuS	nuS	nuS
NUNE	nWn	nun	nun	nu	nun	nun	nun	nWn	nun	nun	nVn	nun	nun	nWn	nun	nun	nun	nWn	nun	nWn	nWn	nun	nWn	nun	nun	nW	nun	nun	nun	nun	nun	nWn	nun	nWn	nun	nun	nWn	nWn	nun	nWn	nun	nun	nun	nun	nun
NYTH	n2D	nIT	nIT	n2T	nIT	nIT	nIT	n2T	nInT	nIT	n2T	=	nIT	nIT	n2T	n2T	nIT	n2T	n2T	nIT	niT	niT	n2T	n2T	n2T	nIT	n2T	nIT	niT	nIT	nIT	niT	n2T	nIT	n2nT	nIT	nInT	nIT	niT	nIT	n2T	n2T	niT	nIT	n2T
OL	Ql	Ql	Ql	Ql	Ql	Ql	Ql	Ql	Ql	Ql	Ql	Ql	Ql	Ql	Ql	Ql	Ql	Ql	Ql	Ql	Ql	Ql	Ql	Ql	Ql	Ql	Ql	Ql	Ql	Ql	Ql	Ql	Ql	Ql	Ql	Ql	Ql	Ql	Ql	Ql	Ql	Ql	Ql	Ql	Ql
OOSH	uS	US	uS	US	US	uS	US	uS	uS	uS	uS	US	uS	uS	US	uS	uS	uS	uS	uS	uS	US	uS	uS	uS	US	uS	uS	uJ	uS	uS	uS	US	uS	uS	uS	US	uS	US	US	uS	uS	uS	US	uS
PHEASE	fiz	fiz	fiz	fiz	fiz	fiz	fiz	fiz	fiz	fiz	fiz	fiz	fiz	fiz	fiz	fiz	piz	fis	fis	fiz	fiz	pis	fiz	fiz	fiz	fiz	fiz	fiz	fEz	fiz	fis	fiz	fiz	fis1	fiz	fiz	fiz	fiz	fiz	fiz	fiz	fiz	fiz	fiz	fiz
PHLAUCE	fl9s	=	fl6s	fl9	fl6s	fl6s	fl9s	fl9s	fl5Z	fl{s	fl5J	fl6k	f{lJ	fl9s	fl9s	fl9S	fl9s	fl9s	fl6s	pl fl9s	fl6k	pl1z	fl6s	fl6s	fl6J	fl9s	fl9J	fl9s	fl6wUS	fl6s	fl9s	fl9J1	pl6s	fl6J1	fl#S	flVs	=	fl9s	fl9s	fl6s	fl6s	fl9s	fl6s	fl6s	fl6s
PHLERSE	fl3s	fl3s	fl3s	fl	fl3s	fIl@rEs8	fl3s	fl3z	fl5Z	fl3s	f@l8r@s	fl8z	fl@riz	fl3z	fl3s	fl3s	fl3s	fl3s	fl3s	fl3s	fl3s	fl8rz	fl3riz	f@l3s	fl3s	=	fEls	fl3s	fl3s	fl3s	fl3s	fl3s	fliz	fl3s	fl3s	fl3s	fl3s	fl3s	fl3s	fl3s	fli fl3s	fl3s	fl3s	fl3r@s	fl3s
PHLEUCE	fliWs	flus	flus	fl9s	flus	flus	flus	flus	fluks	flus	flus	fl4k	fluJ	flus	flus	fluS	plus	flus	flus	flus	flEkW	flus	fluwInts	fElus	plus	=	flus	flu_	fIl3S	flus	flus	fluJ1	plu_	f@luJ1	fIlJ	plEs	flElS	flus	flus	flus	plus	flus	flus	flus	flus
PHLOLT	flQlt	flQlt	flQlt	=	flQlt	fQlt	flQlt	flQlt	flut	fQlt	flQlt	flQlt	fQlt	flQt	flQlt	fl4t	fQlt	flQlt	flQlt	fl	flQlt	fQlt	f@lQt	flQlt	flQlt	flQlt	flQlt	flQlt	f@lQlt	flQlt	flQlt	flQlt	flQlt	flQlt	flQlt	fQlt	flQt	flQlt	flQlt	flQlt	flQlt	fQl flQt	flQlt	flQt	flQlt
PHLOMB	flQm	fl5m	flQm	flQ	flQm	flQm	fl5m	flQmb	flQm	fl5mb	flQmb	flQm	flQm	flQm	flQm	flQm	plQm	flum	flQm	flQm	flQmb	fl5m	flQm	flQm	flQm	fl5m	flQm	flQm	fl5m	fQlmb	plQm	flQmb	plQm	flQm	f@lUm	fl5m	flQmb	fQlmb	flQm	flQm	fl5m	flQm	flQm	flQm	fl5m
PHLOSE	fl5s	fl5z	fl5z	fl5s	fl5z	fl5z	fl5z	fl5z	fl5z	fl5z	flus	fl5z	fl5z	fl5z	fl5z	fl5s	fluz	fl5z	fl5s	fl5s	fl5s	fl5s	fl	fl5s	fl5z	fl5z	fl5s	fl9s	fl5s	fl5z	fl flQs	flus	fl5s	fl5z	fl5s	fl5z	fl5z	fQls	fl5z	fl5z	fl6s	fl5z	fluz	flQs	fl5z
PHLOTH	flQT	flQT	flQ	flQ	flQT	flQT	flQT	plQT	fl5T	pl6T	flQlT	flQT	flQT	flQT	flQT	pl5	plQT	flQT	flQT	flQT	fl5T	fl5T	plQT	flQT	fl	flQT	flQT	flQT	fIlQf	flQT	flQT	flQT	plQT	flQlT	flQT	flQT	plQT	flQT	flQlT	flQT	=	flQT	flQT	flQT	flQT
PHOIN	f4n	f4n	f4n	f4n	f4n	f4n	f4n	f4n	fun	f2jQn	f4n	f4n	f	f4n	f4n	f4n	f4n	f4n	f4n	f5 f4n	f4n	f5n	f4n	f4n	f4n	f4n	f4n	f5n	f5wIn	f4n	f4n	f4n	f4n	f4n	f4n	fQn f4n	f4n	f4n	p4n	f4n	f5n	f4n	f4n	f4n	f4n
PHOL	fQl	fQl	fQl	fQl	fQl	fQl	fQl	fQl	f5l	fQl	fQl	fQl	fQl	fQl	fQl	fQl	pQl	fQl	fQl	fQl	fQl	pr@l	fQl	fQl	fQl	fQl	fQl	fQl	fQl	fQl	fQl	fQl	fQl	fQl	fQl	fQl	fQl	fQl	fQl	fQl	fQl	fQl	fQl	fQl	fQl
PHOLK	fQlk	fQlk	f5k	fQlk	fQlk	fQlk	f5k	fQlk	fQlk	fQlk	fQlk	fQlk	fQlk	fQlk	fQlk	fQlk	pQlk	fQlk	fQlk	fQlk	fQlk	fUlk	fQlk	fQlk	fQlk	fQlk	fQlk	f5k	fQlk	fQlk	fQlk	fQlk	pQlk	fQlk	f9lk	fQlk	fQlk	fQlk	fQlk	fQlk	fQlk	fQlk	fQlk	fQlk	fQlk
PHOMP	fQmp	fQmp	=	f	fQmp	fQmp	fQmp	fQmp	fQmp	fQmp	fQmp	fQmp	fQmp	fQmp	fQmp	fQmp	fQmp	fQmp	fQmp	fQmp	fQmp	p@mp	fQmp	fQm	fQmp	fQmp	fQmp	fQmp	fQmp	fwQmp	fQmp	fQmp	fQmp	fQmpf	fQmp	f5m	fQmp	fQmp	fQmp	fQmp	fQmp	fQmp	fQmp	fQmp	fQmp
PHONK	fQNk	fQNk	fQNk	fQNk	fQNk	pQNk	fQNk	fQNk	fQNk	fQNk	fQNk	fQNk	fQNk	fQNk	fQNk	pQNk	fQNk	fQNk	fQNk	fQNk	fQNk	fQNk	fQNk	fQNk	fQNk	fQN	fQNk	fQNk	fQNk	fQNk	fQNk	fQNk	fQNk	fQNk	fQNk	fQnJ fQNk	fQNk	fQNk	fQNk	fQNk	fQNk	fQNk	fQNk	fQNk	fQNk
PHOZ	fQz	fQz	fQz	fQz	fQz	f5z	fQz	fuz	f5z	fQz	fQz	fQz	fQz	fQz	fQz	fQz	fQz	fQz	fQz	fQz	fQz	frQz	fQz	fQz	fQz	fQz	fQz	fQz	fQz	fQz	fQz	fQz	fQz	fQz	fQz	fQz	fQz	fQz	fQz	fQz	fuz	fQz	fQz	fQz	fQz
PHRALPH	fr{lf	fr{lf	f	=	fr{lf	fr{lf	fr{lf	fr{lf	fr1f	f{r@f	fr#lf	fr{lf	fr{lf	fr{lf	fr{lp	r{lf	fr{lf	r{lf	=	fr{lT	fr{lf	fl{r{lf	fr{lf	fr{lf	fr{lf	fr{lf	frQlf	fr#lf	fr{lf	fr{lf	fr{lf	fr{lf	f{lf	fr{lf	fr{lf	fr{lf	fr{lf	fr{lf	fr{lf	frQlf	fr{lf	fr{lf	fr{lf	fr{lf	fr{lf
PHROOK	fruk	frUk	frUk	frUk	fruk	prUk	frUk	fruk	pruk	fruk	fruk	fruk	fruk	frUk	frUk	fruk	pruk	fruk	fruk	frUk	fruk	frUk	frUk	fruk	fru	fruk	fruk	frUk	fruk	fruk	frUk	fruk	frUk	fruk	frUk	fruk	frUk	frUk	frUk	fruk	frUk	fruk	fruk	frUk	prUk
PHUGE	fuZ	fW_	fu_	=	fu_	fu_	fWZ	fW_	fuZ	fu_	fW_	fug	fu_	fuZ	fug	plu_	pu_	fu_	fuZ	fu_	fu_	fu_	fu_	fu_	fu_	fuZ	fu_	fuZ	fug@	fu_	fu_	fuZ	fu_	fu_	fu_	fu_	fW_	fW_	fuZ	fW_	pun	fu_	fug	fu_	fWg
PHUISE	fWs	fWz	fwiz	fWz	fus	fuzi	f2z	fWz	fuz	fWz	fWz	fwiz	fWz	fwiz	f4z	pus	puz	fWz	fuwIs	fWs	fWz	flus	fwis	fWz	fuz	fuz	fWs	fuz	fuwIs	fus	fus	fwiz	fuz	fwis1	fwis	fuz	fWs	fWs	fuz	fwis	fus	f4z	fWz	fuz	fus
PLALL	pl{l	pl{l	pl9l	pl9	fl{l	pl{l	pl9l	pl{l	fl{l	p#l	pl{l	pl{l	fl{l	pl{l	pl9l	pl9l	fl{l	pl{l	pl9l	pl9l	pl{l	pl9l	pl{l	fl{l	pl{l	pl#l	flQl	pl9l	pl{l	fl{l	pl1	fl{l	fl{l	pl#l	pl{l	pl9l	pl{l	fw{l	pl9l	pl9l	pl{l	pl{l	fl9l	pl#l	pl9l
PLANGE	pl{n_	pl{n_	=	=	pl{n_	fl{n_	pl1n_	plEn_	fl{n_	pl{n_	pl{n_	fl{n_	pl{n_	pl1n_	fl{n_	plEn_	pl{n_	pl{n_	pl{n_	fl{n_	pl1n_	pl{n_	pl1n_	fl#n_	pl{n_	pl	pl1n_	pl#n_	pl{nJE	pl{n_	pl{n_	flQnZ	pl{n_	pl{n_	pl{n_	plQn_	pl{n_	pl{n_	pl{n_	plQnZ	pl{n_	pl{n_	pl{n_	pl1n_	pl{n_
PLAUCHE	pl9S	pl6S	=	=	pl6J	pl6S8	spl9S	pl9J	fl5Z	pl9S	pluJi	pl6k	pl6J	pl9S	pl9S	pl9S	pl9S	pl9S	pluw#S	pl6S	pl5J	pl9S	pl6S	pl6S	pl6J	pl9S	pl9J	pl9S	pl6S	pl6S	pl9J	pl5J1	pl6s	pl6k1	pl{J	pl9J	pl6S	pl6S	pl6S	pl9S	pl6J	pl9S1	pl6S	bl6J	pl6S
PLENGE	flEn_	plEn_	plEn_	plEn_	plEn_	flEn_	plEn_	plEn_	flEn_	plEn_	plEn_	=	plEn_	plEn_	plEn_	plEn_	plEn_	plEn_	plEn_	plEn_	plEn_	plIn_	plEn_	plEn	plEn_	flEn_	flEn_	plEn_	flEn_@	plEn_	plEn_	plEn_	plEn_	plEn_	plEn_	plEn_	plEn_	plEn_	plEn_	plEn_	plEn_	plEn_	plEn_	plEn_	plEn_
PLU	plu	plu	plu	plu	plu	plu	plu	plu	plu	plu	plu	plu	plu	plu	plu	plu	plu	plu	plu	plu	plu	plu	plu	plu	plu	plu	plu	plu	flu	plu	plu	plu	flu	plu	plu	plu	plu	plu	plu	plu	plu	plV	plu	plu	plu
PRAUGH	pr6	pr6	pr#g	=	pr9	pr9	pr#f	pr9g	fr#g	pr9g	pr#g	pr6	pr	pr9	pr9	r#f	pr#	fr9	pr6	fr6	pr#g	pr#X	pr#k	fr6	pr6	pr5	pr#r	pr#g	pr#g	pr9	pr9	pr9	pr{g	pr6	pr#g	pr9f	pr6	pr9g	pr9	pr6	br6J	pr9	pr#f	pr9	pr6S
PREACE	pris	pris	=	pris	pris	pris	pris	pris	pr1z	pris	pris	pris	priJ	pris	fris	priJ	pris	pri1s	pris	pris	pris	pris	pris	pri1s	pris	pris	pris	pris	prijEs	pris	pris	pris	priz	prEJ1	pris	pris	pris	prij1s	pris	pris	priJ	pris	priS	pr1s	pris
PREBE	prib	pr1b	prib	pr	prib	prEb8	pr1b	prib	fwEb	frib	prEb	prib	prib	prEb	prib	prib	prib	prib	pr1b	prib	prib	prib	prib	prib	prib	pr	prEb	prib	prEbE	prib	prib	prib	prib	pribi	pribi	pr1b	prEb	prib	prib	prib	prib	prib	prib	prib	prib
PRUDD	prVd	prVd	prVd	prVd	prVd	prVd	prVd	prud	prud	prVd	prVd	prVd	prVd	prVd	prVd	prud	prVd	prud	prVd	prVd	prVd	prVd	prud	prud	prVd	prVd	prVd	prVd	prud	prVd	prVd	prVd	prVd	prVd	prud	pr@d	prVd	prVd	prVd	prVd	pr@d	prVd	prVd	prVd	r@ prVd
PSAISE	s1s	s1z	s1	=	s1z	fs{z	s1z	ps1z	f1z	ps1z	p2si	ps1z	s1z	s f1z	s1z	f1z	s1z	s1z	s1s	s1z	s1z	s1z	=	ps1z	ps1z	s1z	s1s	s1s	f2jis	s1s	s1s	s1z	s1z	ps1z	ps1s	s1s	ps1z	ps1z	ps1z	s1z	f1z	ps1s	ps1z	s1z	f f1z
PSAMB	s#mb	s{mb	s{m	=	s{m	p@s{mp	s#mb	ps{mb	s{m	ps{m	ps{mb	ps#m	s{mb	s{m	s{m	s#m	s{mb	s#m	s{m	s{m	s{m	s{mb	ps#m	s{m	ps{m	s#m	s{mb	s#m	p@s{m	s{m	s{m	s#m	s{m	s{m	ps{mb	s#m	s{mb	ps{mb	s{m	s#m	s{mb	ps{m	ps{m	s{m	s{m
PSAR	s#	s#	s#	sp#	s#	p@s#	s#	ps#	s#	ps#r	psp#	ps#	s#	ps#	s#	s#	ps#	s#	s#	s#	s#	s#	s#	z#	ps#	s#	s#	s#	p@s#	s#	s#	s#	s#	s#	ps#	ps#	ps#	p@s#	s#	s#	h@z#	ps#	ps#	s#	s#
PSAUGE	s9Z	s9_	=	=	s9_	p{_@	s6_	ps9_	f1Z	sp sp9g	ps9_	=	s6	s9Z	s9Z	s9_	s1_	s9_	s6Z	s6_	s9_	fs9g	s6_	fs#g	s9_	s9g	s9_	sw#_	p@s6_	s9_	s9_	ps9Z	s9_	s6_	ps#_	s9_	ps6_	p@s9_	s9Z	s9Z	=	s9_	ps9Z	s9_	pl{ pl6g
PSAUNCH	s9nJ	s9nJ	s9nJ	s9nJ	s9nJ	f@sVnJ	s6nJ	ps9nJ	f5Z	ps9nJ	psQn@J	ps6nJ	s9nJ	s9nJ	s9nJ	s9nJ	s9nJ	s9nJ	s6nJ	s9nJ	s9nJ	s9nJ	s	s9Nk	ps9nJ	s9nJ	s9nJ	s9nJ	fw#s9nJ	s9nJ	s9nJ	ps9nJ	sn9J	sQnJ	ps#nJ	s9nJ	=	ps9nJ	ps9nJ	s9nJ	s9nJ	ps9nJ	ps9nJ	s9nJ	s9nJ
PSAWP	s9p	s9p	s9p	=	sw9p	ps6p	s9p	swQp	swQp	psw#p	pswQp	ps9p	f{sp	s	s9p	swQp	swQp	s9p	s9p	s9p	s6p	s9p	swQp	swQp	ps9p	s9p	sw{p	s9p	pw#sp	swQp	ps9p	ps6b	swQsp	s{lp	psQp	s9p	sw9p	ps9p	pswQp	s9p	sw#p	s9p	psw{p	swVp	swQsp
PSEEF	sif	sif	sif	sif	sif	psIf	sif	psif	spEs	psif	spif	psif	sif	sif	sif	sif	sif	sif	sif	sif	sif	psEf	sif	sEf	psif	sif	sEf	sif	p8sEf	sif	sif	sif	sEf	sif	psi	sif	sif	p@sif	psif	psif	sEf	psif	psif	sif	sif
PSELSE	psEls	sEls	sElz	sEls	sEls	plEsl8	sEls@	psEls	plEz	psEli psli	plEs	psElz	pliz	f fEls	sEls	silz	sfEls	sEls	sEls	sEls	slis	sElf	flis	sIl@s1	psEls	sElz	fEls	sEls	plEls@	sEls	sEls	sEls	sEls	sEls1	p@sIlz	sEls	plis	p@sEls	psEls	sEls	sEls	psElz	sEls	sEls	pElS
PSEN	sEn	sEn	sEn	sEn	sEn	p@sEn	sEn	psEn	spEn	psEn	pEz@n	psEn	sEn	psEn	psEn	sEn	sEn	sEn	sEn	psEn	sEn	psEn	sEn	sEn	psEn	sEn	sEn	sEn	pWzEn	sEn	sEn	psEn	sEn	sEn	psEn	sEn	sEn	psEn	psEn	sEn	psin	psEn	psEn	sEn	svEn
PSEUCE	sWs	sus	sus	=	sus	p@sus	sus	psus	fuZ	spus	p3sWs	s	sWs	fu zus	sus	suS	pusk	sus	suwIs	sus	sus	suZ	sus	tsWs	psus	sWs	sWs	sus	p@sWw@J	sus	sWs	sus	psWs	suJ1	ps3gz	sis sWs	psuJ	p@sus	sus	sus	zuk	psuJ	psuS	suJ	sus
PSICH	sIJ	sIJ	=	=	sIJ	pjIsJ	sIJ	psIJ	pIS	psik	pIS	sIJ	siJ	siJ	sIJ	sIJ	s2k	siS	sIJ	ps2k	sIk	siS	s2k	sIJ	splI?k	sIS	sIJ	sIJ	p2 p@s2J	fIS	sIJ	s2J	swIk	sIS	pIsIS	sIJ	sIJ	ps2k	sIk	sIS	sIJ	psIk	psIS	siJ	s2k
PSIRP	ps3p	s3p	=	s3p	s3p	pr@sp	s3	ps3p	Sit	psIr@p	ps3p	ps3rp	s3p	s3p	s3p	s3b	s3p	s3p	s3p	ps3p	s3p	prIsp	pspIsp	s3p	ps3p	s3p	s3p	s3p	p@s7rp	s3p	s3p	ps3p	ps3p	sIr@p	ps3rp	s8rp	s3p	p@z7rp	s3p	s3p	srIp	ps3rp	p@s3p	srIp	s3p
PSIZ	siz	=	sIz	spIz	sIz	p@zIz	s2z	spIz	fIz	psIz	pIz	psIz	sIz	ps	sIz	sIz	sIz	sIz	sIz	ps2z	sIz	sIz	psIz	sIz	psIz	sIz	sIz	sIz	bIsIz	sIv	sIz	psIz	sIz	sIz	p@z Iz	psIs	psIz	psIz	psIz	sIz	pIz	psIz	psIz	sIz	fIz
PSOATH	s5T	s5T	s5T	s5T	s5T	p@s5T	s5T	ps6T	D5s	ps5T	f@s5T	ps5T	s5T	s5T	s5T	s5T	5T	s5T	s5T	fs5T	s5D	slET	s6T	s5T	ps5T	s5T	s5w@T	s5T	p@z5w{T	s5T	s5w@T	s6T	s5T	s5T	ps5T	s5T	s6T	s5T	s5T	s5T	s5T	ps5T	ps5T	s5T	s5T
PSONGE	sQn_	sQn_	sQn	=	sQn	p@sQn_	sQN	psVn_	spQn_	spVn_	pQsQn_	psQNg	psQn_	sQN_	sQn_	s5n_	sQn_	sQn_	sQn_	psQn_	sQnZ	s5n_	spQn_	sQN	psQn_	sQn_	sQn_	sQn_	p@sQn_	sQn_	sQn_	sQn_	sQn_	sQn_	psQn_	sQn_	spVn_@	sQn_	psQn_	sQn_	sQn_	psQn_	sQn	sQn_	spVn_
PSOOSH	suS	suS	suS	suS	suS	puS	suS	psuS	fuS	psUS	psuS	psUS	suS	suS	sUS	suS	suS	suS	suS	psuS	suS	suf suS	SuS	pSuS	psuS	suS	suS	sUS	f@suS	fUS	suS	suS	sUS	suS	ps	suS	psUS	p@SuS	psUS	suS	=	suJ	fus	sUS	S
PSOOTH	suT	suT	suT	s suT	suT	spuT	suD	suT	fus	psuT	puT	psuT	suT	suT	suT	suT	spuT	suD	suT	psuT	suD	suT	suT	psuT	=	su	suT	suT	p@suz	suT	suT	tuT	suD	suT	psuT	suT	psuT	suD	suT	suT	suT	psuT	psuT	suT	f@suD suD
PSORB	s9b	s9b	s9b	s9b	s9b	ps9b	s9b	ps9b	s9b	ps9b	ps9b	s9b	s9b	ps9b	s9b	s9b	s9b	s9b	s9b	ps9b	s9b	s9b	s9b	s9b	ps9b	s9b	s9b	s9b	ps9rb	s9b	s9b	s9b	s9b	s9b	ps9b	s9b	ps9b	p@s9b	s9b	s9b	s9b	ps9b	ps9b	s9b	s9b
PUISE	puwis	pWz	pwiz	f1s	pWs	puz	pWz	pWs	puz	puz	pWs	pw2s	puz	pwis	p4z	puz	pus	pWz	puwIs	pWz	pwiz	fuz	pij4z	pWz	pWz	pWz	pWs	pWz	pWwIsE	puz	pUw@s	pUs1	pWz	pWz	p4s	pus	pWs	pWs	puz	pwis	pus	pwiz	pWz	pWz	fWz pWz pWz
PUSQUE	pusk	pVsk	=	pusk	pWsk	puskw@	pVsk	p3T	fusk	p3sk	pVskwi	pVsk	fWsk	pVsk	pVsk	suk	pusk	pusk	pVskW	pWsk	pWsk	p3sk	pwEsk	psuk	pusk	pVsk	pVsk	pVsk	pUsk8	pUsk	pVsk	pUsk8	psuk	pVsk1	pIs piWsk@	pusk	pUskW	p3sk	pusk8	pWsk	pusk	pusk	pusk	pVskW	pusk
QUE	kE	kW	kW	kW	kW	kwE	kwE	kW	kW	kW	kW	k1	kW	kW	kW	kW	kW	kE	kW	kW	kW	kW	kW	kW	kW	kW	kwE	kW	k8	kW	kW	kE	kW	kW	kW	kW	kW	kW	kE	kW	kW	kW	kW	kW	kW
RALL	r{l	r9l	r{l	r{l	r9l	r{l	r9l	r{l	r{l	r9l	r{l	r9l	r{l	r9l	r{l	r#l	r{l	r9l	r9l	r9l	r{l	r9l	r9l	r#l	r{l	r#l	r9l	r9l	r1l	r{l	r9l	r9l	r{l	r#l	r{l	rQl	r{l	r{l	r9l	r9l	r{l	r{l	r9l	r9l	r9l
RENGE	rEn_	rEn_	rQn_	rin_	rEn_	rEn_	rEn_	rEn_	rEn_	rEn_	rEn_i	rEN	rEn_	rEn_	rEn_	rEn_	rEn_	rEn_	rEn_	rEn_	rEn_	rEn_	rEn_	rEn_	rEn_	rE	rEn_	rEn_	rEn_	rEn_	rEn_	rEn_	rEn_	rEn_	rEn_	rEn_	rEng@	rEn_	rEn_	rEn_	rEn_	rEn_	rEn_	rEn_	rEn_
RHAFF	r{f	r{f	r{f	r{f	r{f	r{f	r{f	r{f	r{f	r{f	r{f	r{f	r{f	r{f	r{f	r{f	r{f	r{f	r{f	r{f	hr{f	r{f	r{lf	r{f	r{f	r#f	r{f	r{f	r{f	r{f	r{f	r{f	r#f	r{f	r{f	r{f	r{f	r{f	r#f	r{f	r{f	r{f	hr{f	hr{f	r{f
RHAWSE	r9s	r9s	r9s	r9z	r9s	r6s	r9s	r9s	Tr5 r5z	r6s	rQs	r9z	r6z	r9z	r9s	r9s	r9s	r9z	r9s	r9s	r9ws	r9z	r	r#z	r6s	r9	r9s	r9s	r6wQz	r1s	r9s	hw#zE	hw1D	r6s1	r6s	r9z	r9s	r9s	r9z	=	r6s	r9z	hr9z	r9z	r9z
RHETE	rit	r1t	rit	rit	rEt	rEtE	r1t	rit	gES	rit	rihiti	rit	rit	rEt	rEt	rit	rit	rEt	fr1t	rit	rEti	rEt	rit	rEt8	rit	=	rEt	rit	rEtE	rit	rit	rit	rit	rit	r2t	rit	rEt	hrEt	rEt	hrEt	ri	rit	rit	rit	rEt
RHINGE	rIn_	rIn_	rIn_	rIn_	rIn_	rIn_	rIn_	rIn_	rIn_	rIn_	rIn_	rIN	rIn_	rIn_	rIn_	rIn_	rIn_	rIn_	rIn_	rIn_	rIn_	rIn_	rIn	r2n	rIn_	rIn_	rIn_	rIn_	r rIn_@	rIn_	rIn_	hrin_	rIn_	rIn_	rIn_	rIn_	rIn_	fIn_	rIn_	r2n_	rIn_	rIn_	rIn_	rINg	r2nd r2Nk
RHOUSE	r6s	r6z	rus	rus	r6s	r6z	rus	r6s	ruz	r6s	#h6s	r6z	ruz	r6s	r6z	r6s	rus	r6s	r6s	r6s	r6s	hr5s	rus	r6s	r	ruz	r6s	rus	rus	r6s	r6s	hr6s	r6z	r6s	r6s	rus	r6s	ruz	rus	rus	r6s	hr6s	hr6z	r6s	r6z ruz
RHUKE	hruk	ruk	ruk	ruk	ruk	ruk	ruk	ruk	ruk	ruk	ruk	ruk	ruk	ruk	rUk	ruk	ruk	ruk	ruk	ruk	ruk	ruk	ruk	ruk	ruk	ruk	ruk	ruk	ruk	ruk	ruk	hruk	ruk	ruk	ruk	ruk	ruk	ruk	ruk	hruk	ruk	ruk	hruk	hruk	ruk
RINGE	rIn_	rEn_	rIn_	rIn_	rIn_	rIn_	rIn_	rIn_	rIn_	rIn_	r2n_	rIN	rIn_	rIn_	rEn_	rIn_	rIn_	rIn_	rIn_	rIn_	r2Ng	rIn_	rIn_	rIN	rIN_	rIn_	rIn_	rIn_	r2n_	rIn_	rIn_	rIn_	rIn_	rIn_	rIn_	rIn_	rIn_	rIn_	rIn_	rIn_	rIn_	rIn_	rIn_	rIN	rINg
ROLT	rQlt	rQlt	rQlt	rQlt	rQlt	rQlt	rQlt	rQlt	rQlt	rQlt	wQlt	rQlt	rQlt	rQlt	rQlt	rQlt	rQlt	rQlt	rQlt	rQlt	rQlt	r@lt	rQlt	rQlt	rQlt	rQlt	rQlt	rQlt	rQlt	rQlt	rQlt	rQlt	rQlt	rQlt	rQlt	dQlt rQl	hQlt	rQlt	rQlt	rQlt	rQlt	rQlt	rQlt	rQlt	rQlt
ROUCHE	r6S	ruS	ruS	r6J	ruS	ruZ	ruS	r9J	ruZ	r6J	r5Ji	r6S	r5J	ruS	r5S	ruS	ruS	ruS	r5S	r6J	r5J	ruS	ruS	r6S	r6	ruS	=	ruS	ruS	ruJ	r6J	ruS	ruS	ruS	r5S	ruS	ruS	ruS	ruS	ruS	r6J	r6Ji	r6S	r5J	ruS
ROWSE	r6s	r6s	r6z	r6s	r6z	r5z	r6s	r5z	ruz	r5z	r6z	r6z	r6z	r6z	r5z	r6s	r6s	r6s	r5s	r6z	r6s	fr5z	r6z	r6s	r6z	r5z	r6s	r6s	r6s	r6s	r6s	r6s	r6z	r6z	r6s	r6s	r6z	r6s	r6z	r6z	r6z	r6z	r6z	r6z	r6z
RUILT	ruwIlt	rIlt	=	=	rIlt	rUlt	rIlt	rUlt	rUlt	rUlt	rIlt	ruw@lt	rIlt	rilt	ruwIlt	r@lt	rUlt	r@lt	ruw@lt	rIlt	rIlt	rut	rUlt	rUlt	rult	rUlt	rUlt	rUlt	rilt	rUlt	rult	hruwIlt	ruwIlt	ruw@lt	rult	rut	rult	rult	rIlt	rIlt	rUlt	r9lt	rIlt	rIlt	rult
RURSE	r3rs	r3s	r	r3s	r3s	r#rs	rurs	rus	ruz	rus	r2s	rurs	r3rz	r3s	r3s	rus	r3s	r3s	r3rs	r3s	rurs	r3rz	rus	r3s	r3s	r3s	r9s	rurs	r3sE	r3s	r3s	rurz	ruz	ruz	r@rs	r3rs	r3s	r3rs	r3s	r3s	r3s	r3rz	r3z	r3rz	r3s
SALM	s{lm	s#m	s#m	s{lm	s{lm	s{lm	s#m	s{lm	s#lm	slEm	sVl{m	s#l	s{lm	s#m	s#m	s{lm	s#m	s#m	s9lm	s#lm	s{lm	s{lm	=	s#m	s{lm	s#m	s#m	s#m	s{lm	s{lm	s{lm	s{lm	s{lm	s#m	s{l@m	s{lm	s{lm	s{lm	s#m	s#m	s{lm	s{lm	s{lm	s{lm	s{lm
SARR	s#	s#	s#	s#	s#	s#	s#	s#	s#	s@ s#	s#	s#r	s#	s#	s#	s#	s#	s#	s#	s#	s#	s#	s#	s#	s#r	s#	s#	s#	s#	s#	s#	s#	s#	s#	s#r	s#r	s#r	s#	s#	s#	s#	s#r	s#	s#r	s#
SCAQUE	sk{k	sk#k	sk{	=	sk1k	skw{k	sk#k	sk9k	spik	sk#k	sVkW	=	sk{k	sk{k	sk{k	sk#k	sk1k	sk{k	sk{k	sk{k	sk6ku	sk#k	sk#k	sk#lk	sk#k	sk#k	sk1T	sk#k	skVkE	sk1J	sk{k	sk#k8	sk	sk{kW	skw{k	skw{k	s{kW	sk{kwV	sk#k	sk{k	sk1	sk1k	sk1k	skw#k	skw{k skw1k
SCILTH	skIlT	sIlT	=	=	skIlT	skIlT	sIlT	skIlT	sIlk	sklInT	sIlT	sIlT	skIlT	sIlT	skIlT	SIlT	skIlT	skIlT	sIlT	skIlT	skIlT	skIlT	slIT	skIlT	skIlT	s2lT	skIlT	skIlT	sk{lT	skIlT	skIlT	sIlT	skIlJ	skIlT	skIlT	skIlT	skIlT	skIlT	skIlT	skIlT	skIlT	skIlT	skIlT	sIlT	skIlT
SCINE	sk2n	sk2n	sk2n	sk2n	sk2n	skInE	s2n	sk2n	skIn	sIN	s2n	sk2n	skIn	sin	s sk	sn2n	sk2n	sin	s2n	sk2n	sk2n	sin	s2n	s2n	sk2n	sin	s2n	sk2n	s2n	s2n	sk2n	s2n	sin	sk2n	sk2n	sIn s2n	skIn	sk2n	s2n	s2n	sIn	sk2n	sin	s2n	sk2n
SCRALK	s	skr9lk	skr{lk	=	skrQlk	skr{lk	skr9lk	skr9lk	skrQlk	skr{lk	skr{lk	skr9lk	skrQlk	skr9lk	skrQlk	skr@lk	skrQlk	skrQlk	skrQlk	skr{lk	skr{lk	skr{lk	skr9lk	skr{lk	skr{lk	skr9lk	SrQlk	skrQlk	skr9k	skrQlk	skr9k	skr{lk	skrQlk	skr{lk	skr{lk	skrQlk	skrQlk	skr9k	skrQlk	skr9lk	skr{lk	skr{lk	Sr9k	skr9k	skrQlk
SCRALL	skr9l	skr9l	skr9	skr{l	skr9l	skr#l	skr9l	skr9l	skr1l	skr9l	skr1l	skr9l	skr{l	skr9l	skr9l	skr{l	skr9l	skr9l	skrQl	skr5l	skr{l	skr9l	skr9l	skr#l	skr#l	skr#l	skr9l	skr9l	skr{l	skr{l	skr9l	skr#l	skr{l	skr#l	skr9l	skr9l	skr{l	skr9l	skr9l	skr9l	skr#l	skr{l	Sr{l	skr9l	skr{l
SCRIPE	skr2p	skr2p	skr2p	skr2p	skr2p	skrIp	skr2p	skr2p	skrEp	skr2p	skr2p	skr2p	skrEp	skr2p	skr2p	skr2p	skr2p	skr2p	skr2p	skr2p	skr2b	skrup	skr2p	skr2p	skr2p	skr2p	skr2p	skr2p	skr2p	skr2p	skr2p	skr2p	skr2p	s	skr2p	skr2b	skr2b	skr2p	skr2p	skr2p	skrip	skr2p	skr2p	skr2p	skr2p
SCROLK	skrQlk	skrQlk	skrQlk	skrQlk	skrQlk	skQlk	skrQlk	skrQlk	skrQlk	skrQlk	skrQlQk	skrQlk	skrQlk	skrQlk	skrQlk	skrQlk	skrQlk	skrQlk	skrQlk	skrQlk	skrQlk	skrQlk	skrQlk	skrQlk	s	skrQlk	skrQlk	skrQlk	skrQlk	skrQlk	skrQlk	skrQlk	skrQlk	skrQlk	skrQlk	skr9lk	skrQlk	skrQlk	skrQlk	skrQlk	skrQlk	skrQlk	SrQlk	skrQlk	skrQlk
SCROME	skr5m	skr5m	skr@	skr5m	skr5m	skr5m	skr5m	skr5m	skrQm	sk5mb	skr5m	skr5m	skr5m	sk	skr5m	skr5m	skr5m	skr5m	skr5m	skr5m	skr5m	skr5m	skr5m	skr5m	skr5m	skr5m	skr5m	skr5m	skr5m	skr5m	skr5m	skr5m	skr5	skrQm	skr5m	skr5m	skr5m	skr5m	skr5m	skr5m	skr5m	skr5m	Sr5m	skr5m	skr5m
SCROSE	skrQs	skr5z	skr5z	skr5	skr5z	skr5z	skr5z	skr5z	skr5z	skr5s	skr5z	skr5s	skr5z	=	skr5z skr5s	skr5z	skrus	skr5z	skr5s	skr5z	skr5s	skr5z	skr6s	skr5s	skr5s	skr5z	skr5s	skr5z	skr5s	skr5z	skr5s	skr5s	skr6z	skr5z	skr5s	skr5z	skr5z	skr5s	skr5z	skr5s	skr6s	skr5z	skr5z	skrQs	skr5s
SCRUKE	skruk	skruk	skruk	=	skruk	skruk	skruk	skruk	skruk	skrVNk	skruk	skruk	skruk	skruk	skruk	Sruk	skruk	skruk	skruk	skruk	skruk	skruk	skruk	skruk	skruk	skru	skruk	skruk	skruk	skruk	skruk	skruk	skruk	skruk1	skruk	skruk	skruk	skruk	skruk	skruk	skruk	skruk	Sruk	skruk	skruk
SCRYM	skrIm	skr2m	skrIm	skr2m	skrIm	skr2m	skrIm	skr2m	skrIm	skrIm	skr2m	skrIm	skrIm	skrIm	skr2m	skrIm	skr2m	skrIm	skr2m	skrIm	skr5m	skrim	skrIm	skr2m	skr2m	skrIm	skrIm	skrIm	skr2m	skrIm	skrIm	skr2b	skr2m	skrIm	skr2m	skrImp	skrIm	skrim	skrIm	skr2m	skrIm	skrIm	skr2m	skrIm	skr2m
SCUTE	skWt	skWt	skut	s	skut	skut	skut	skWt	skut	skWt	skWt	skut	skWt	skWt	skut	skut	skut	skWt	skWt	skWt	skut	skut	skut	skWt	skut	skWt	skut	skut	skut	skut	skut	skut	skut	skut	skut	skWt	skWt	skut	skut	skWt	skut	sk5 skuT	Sut	skut	skut
SHALSE	S{ls	=	S{ls	S{ls	S{ls	S{ls	SQls	S{ls	sl1v	S{ls	SElz	S{ls	S{lz	SQls	SQlz	S9lz	S{lz	S{ls	SQls	S{ls	S1ls	S{ls	S@l{ls	S{ls	S{ls	SQls	SQls	S#ls	S{ls	S{lsi	S9ls	S{ls	S{lz	S{lz	SQls	SQls	S{ls	S{ls	S{ls	SQls	S{lz	S{ls	S{ls	S{lz	S{ls
SHECHE	SEJ	SES	=	Si	SiS	strES8	SiS	SiJ	snEk	SiJ	SiS	SEJ@	SiJ	SiS	SES	Sik	SiS	SES	SEk	SiS	SEJ	Sik	st	S8k	S	SEXk@	sEJ	SES	Si_E	siJ	SEk	S1S	s1J	SiJi	sEJ	SEJ	sES	SES	S1S	SES	viJ	SEJi	s1S	S1JE	SiJ
SHESE	Sis	SEs	=	SiS	Siz	SEs	Siz	Sis	siZ	SiS	Sis	SEs@	Siz	Sis	SEs	Sis	Sis	Sis	Sis	Siz	Siz	SIz	SiS	Siz	Sis	Siz	SEs	Sis	SizE	Sis	SEs	Sis	SES	Siz	Sis	SEls	Sis	Sis	Sis	Siz	TiS	Sis	Siz	Siz	SiS
SHINC	SINk	SINk	SINk	SINk	SINk	SINk8	SINk	SInJ	SINk	SINk	SIns	SINk	sSIn	SINk	SINk	SINk	SINk	SINk	SINk	SINk	SINk	SINk	SINk	SINk	SINk	SINk	sInJ	SINk	SINk	SInJ	SINk	SINk	SInJ	SINk	SINk	sInJ	SINk	SINk	SINk	SINk	zINk	SINk	SINk	SInk	SINk
SHIS	SIs	SIs	SIs	SIs	SIs	SIf	SIs	SIz	SIz	SIs	SIS	SIs	Sis	SIs	SIs	SIz	SIs	SIs	SIS	SIs	SIz	SIs	Sis	SIz	SIs	SIs	SIz	SIz	Jis	SIs	SIs	SIs	SIS	SIz	sis	SIs	SIS	SIs	SIz	SIz	zIS	SIz	SIz	SIz	SIz
SHOS	SQs	SQs	SQs	SQ	SQs	SQS	SQs	SQs	Suz	Sus	SQs	SQs	SQs	S5z	SQs	SQs	SQs	SQs	SQs	SQs	SQz	SQz	SuS	SQs	SQs	S5z	S5z	SQs	Sus	SQs	S5z	SQs	Suz	SQs	SQs	S5z	SQz	SQs	SQz	SQs	sus	SQs	SQz	SQz	SQz
SHOULE	S{l	S9l	S6l	Su	Sul	S9l	Sul	S{l	slQlf@l	S{l	Suli	S6l	S#l	Sul	SQl	Sul	Sul	Sul	SUl	S6l	Sul	Sul	S5l	S6l	S#l	Sul	SQl	S9l	SulE	SUl	S5l	Sul	SUlT	S6l1	Sul	Sul	S6l@	Sul	Sul	Sul	z5l	S9l	S6l	S9l	Sul
SHOWTH	S5T	S5T	S6T	=	S5T	S5T	S5T	S5T	sS5ST	S5T	Sw6T	S5T	S6T	S5w@T	S5T	S5T	SuT	S5T	S5T	S5T	S6T	S6T	S6T	sSQT	S6T	S5T	SQT	S5T	S6T	S5T	S6T	S6T	S5T	S6T	S6T	S5T	S6T	S5w@T	SQT	S6T	SQT	S5T	S6T	S5T	S5T
SHRAQUE	Sr{k	Sr#k	Sr#k	=	Sr{k	Sr{k	Sr1k	Sr{k	SrVk	Sr#k	Sruk	Sr{k	Sr{k	Sr{k	Sr{k	SrVk	SrQk	Sr{k	Sr{k	Sr{kW	Sr1k	Skw#k	Sr{k	Sr#k	Sr{k	Sr#k	S#k	Sr#X	Sr#kE	s Sr1k	Sr{k	SwVk1	S1k	Sr{lk	Sr{k	spr9k	Sr{k	Sr#k	Sr{k	Sr{k	Sr#k	Sr#k	Sw1k	Sr#ku	Sr@ Sr1s
SHRAS	Sr{s	Sr{s	Sr{z	Sr{	Sr{s	Sr{z	Sr{s	Sr{z	Sr1z	Sr{z	Sr{z	Sr{s	Sr{z	Sr{s	Sr{z	Sr{z	Sr{z	Sr{s	Sr{s	Sr{s	Sr1s	Sr{z	Sr{z	Sr{z	Sr{s	S	Sr{z	Sr#z	Sr#s	Sr{s	Sr{s	Sr{s	sr{s	Sr{z	Sr{s	S@r{z	Sr{z	Sr{s	Sr{z	Sr{s	str{s	Sr{s	Sr{s	Sr{z	Sr{z
SHRAUK	Sr9k	Sr9k	Sr6k	=	Sr9k	SrVNk	Sr6k	Sr9k	sruk	Sw9k	Sruk	Sr6k	skr9k	Sr9	Sr9k	str9k	Sr{k	Sr9k	Sr6k	Sr6k	Sr6k	Skr@lk	Sr6k	Sr9k	Sr6k	Sr9k	Sr9k	Sr9k	Sr#k	Sr6k	spr9k	Sr9k	Sr9k	Sr6k	Sr9k	Sr9k	Sr6k	Sr9k	Sr9k	Sr9k	ZrQk	Sr9k	Sr9k	Sr9k	Sr9k
SHRIC	SrIk	SrIk	SrIk	SrIk	SrIk	SrIk	SrIk	SrIk	SrIk	SrIk	S3k	SrIk	SrIk	Sr	SrIk	SrIk	SrIk	SrIk	SrIk	SrIk	Srik	sIr	Srik	SrIk	SrIk	SrIk	SrIk	SrIk	SrIk	SrIk	SrIk	SrIk	S3k	SrIk	SrIk	SrIk	SrIk	SrIk	SrIk	SrIk	Srik	SrIk	SrIk	SrIk	SrIk
SHRIRR	Sr7r	Sr3	Sr	=	Sr7r	S@r3r	Sr7r	Sr7r	Sr7	Sr7r	S@r@	Sr7r	Sr7	Sr7	Sr3	Sr7r	S3r	Sr7r	Sr3r	Sr7r	Sr7r	Sr7r	S3r	Sr7r	Sr3r	Sr7	Sr7	S3r	Sr3r	Sr3	Sr7r	Sr7r	Sr7r	Sr7r	Sr2r	S@r7r	Sr3r	S@rIr	Sr3	Sr3r	Zur	Sr7r	J@r3	Sr7r	Sr7
SHRUICE	SruwIs	SruwIs	Sris	Srus	Srus	Srus	Srus	Srus	sruZ	SrQls	S@rusi	sSrus	sruJ	sprus	SruwIs	sruS	skrus	Sruk	SruwIs	Srus	Srus	Srus	Srus	Srus	Srus	Srus	Srus	Srus	SruwIS	skrus	Srus	SwiJ	SruJ	SruJ1	Srus	Sruks Sru	Sru	Srus	Srus	SriS	Srus	Sr4s	Srus	Srus	Srus
SHRUKE	Sruk	Sruk	Sruk	Sruk	Sruk	SrVk	Sruk	Sruk	Sruk	Sruk	Sruk	Sruk	Sruk	Sruk	Sruk	Sruk	Sruk	Sruk	Sruk	Sruk	Sruk	Sruk	Sruk	Sruk	Sru	Sruk	Sruk	Sruk	Sruk	Sruk	skruk	Sruk	Sru	Sruk	Sruk	Sruk	Sruk	Sruk	Sruk	Sruk	sruJ	Sruk	Sruk	Sruk	Sruk
SHRUNGE	SrVn_	SrVn_	SrVn_	sp	SrVn_	srVn_	Srun_	SrVn_	srun_	SrVn_	SrVn_	SrVN	srun_	SrVn_	SrVn_	SrVn_	Srun_	SrVn_	SrVn_	SrVn_	SrVn_	Skrun_	srVn_	Srun_	=	SrVn_	Srun_	Srun_	S SrVn_	srun_	SrVn_	Srun_	srVn_	SrVn_	Srun_	SrVn_	SrVn_	SrVn_	SrUn_	Srun_	Sr@n_	Srun_	Srun_	SrVn_	skrVn_
SHUGE	SW_	SW_	SuZ	Su_	SuZ	Sug	Sug	SW_	SuZ	sV_	SVg	Sug	suz	Sug	SV_	Su_	SW_	Su_	Su_	S@ Su_	Su_	Sug	SuZ	Sug	Sug	SVg	Su_	Su_	Su_	Su_	Su_	SuZ	SV_	Su_	Su_	SWg	=	Su_	Su_	SuZ	sUg	Su_	JuZ	SW_	Sug
SILGE	sIl_	sIl_	sIl_	sIl_	sIl_	sIl_	sIlg	sIl_	sIl_	slI_	sIlI_	sIl_	sIl_	s	sIl_	sIl_	sIl_	sIl_	sIl_	sIl_	sIlZ	sIl_	sIl_	sIl_	sIl_	sIlgi	sIl_	sIl_	sIl_	sIl_	sIl_	sIlZ	sIl_	sIl_	sIl_	sIl_	sIl_	sIl_	sIl_	sIl_	sIlg	sIl_	sIlZ	sIl_	sIlg
SILN	sIln	sIln	sIln	sIl	sIln	sIln	sIln	sIln	sIln	slIn	slIn	sIln	sIln	sIln	sIln	sIln	sIl	sIln	sIln	sIln	sIln	sIln	sIln	s#ln	sIln	sIln	sIln	sIln	siln	sIln	sIln	sIln	sIln	sIln	sIl@n	sIln@	sIln	sIl@n	sIln	sIln	sIln	sIln	sIln	sIln	slIn
SKALC	sk{lk	sk{lk	sk{lk	sk{lk	sk{lk	sk{lk	sk{lk	sk{lk	sk{lk	sk{lk	sk{l{k	sk{lk	sk{lk	skVlk	sk{lk	skVlk	sk{lk	sk{lk	skQlk	sk{ls	sk{lk	sk{lk	skl{k	skVlk	sk{lk	sk9lk	skl{k	skQlJ	s{lk	sk{lk	sk{lk	skQlk	sk{lk	sk{lk	sk@l{k	skVlk	sk{lks	sk{lk	sk{lk	sk{lk	sk{lk	sk{lk	sk{lk	skQlk	sk{lk
SKARCE	sk#s	sk#s	sk#	sk#s	sk#s	sk#s	sk#s	sk#k	sk#s	sk#s	sk#s	sk#k	sk#s	sk#s	skEs	sk#k	sk#s	sk#s	sk#s	sk#s	sk#k	sk#s	sk#s	sk8s	sk#s	sk#s	sk#s	sk#s	sk#rVs	sk#s	sk#s	sk#s	sk#rs	sk#s	sk#s	sk#ks	sk#s	sk#s	sk#s	sk#s	sk#J	sk#s	sk#s	sk#rs	sk#s
SKECHE	skES	skES	skES	skEJ	skEJ	skEJ8	sk1S	skEJ	skES	skiJ	skEJi	=	skEJ	skEJ	skE	skEJ	skiJ	skES	sk1S	skiJ	skiJ	skiJ	skiS	skES1	=	skES	skiJ	skiS	skEJ	skE	skEJ	sk1S	sk1	skEk1	skEJ	skEJ	skEJ	skEJ	skiS	skES	skiJ	skiJ	sk1S	skiJ	skiS
SKUBE	skWb	skub	skub	skub	skWb	skub	skub	skWb	skub	skWb	skVb	skub	skWb	skub	skub	skub	skub	skub	skub	skWb	skWb	skub	skub	skub	skub	skub	skub	skWb	skubE	skub	skub	skub	skub	skub	skub	skWb	skub	skWb	skub	skub	skub skWb	skub	skub	skub	skub
SLARR	sl#r	sl#	sl#	sl#	sl#	sl#	sl#	sl#	sl#	sl#r	sl#	sl#r	sl#	sl#	sl#r	sl#	sl#	sl#	sl#	sl#r	sl#r	sl#	sl#	sl#	sl#	sl#	sl#	sl#	spl#	sl#	sl#	sl#	sl#	sl#	sl#	s#l sl#	sl#	sl#	sl#	sl#	sl#	sl#r	sl#	sl#r	sl#
SLULE	slul	slul	sl	s	slul	slul	slul	spul	sluT	slul	slulI	slul	slu	slul	sl slVl	slu	slu	slul	slul	slul	slul	slul	slul	slul	slul	s	s@lul	sl9l	slulE	slul	slul	slul	slul	slul1	slUl	slVl	=	slul	slul	slul	slVl	slul	slul	slVl	slu
SLUS	slVs	=	slVs	slVs	slVs	sp slVs	slus	slVs	sluz	sUls	slVs	slus	slVs	slVs	slVs	slVs	slVs	slVs	slVs	slus	slVs	slus	slVs	slus	slVs	slu	sl5s	slus	slus	slVs	slVs	slVs	slVs	slVs	slVs	slVz	sluz	slVs	slVz	slVz	slVs	slVs	slVs	slVs	slus
SLYS	slis	sl2s	=	=	sIls	slEz	slIs	sl2z	sliz	slIs	sl2z	slIs	sl2z	sl2z	sl2z	sl2s	sl2s	sl2s	sl2s	slIs	sl2s	sl2z	sl2s	sl2z	sl2s	sl2z	sl2z	slus	sl2s	slIs	sl2s	slIs	sl2s	slIs	sl2s	sl2z	slIs	slIs	slIs	slIs	slIz	slis	sl2z	slIs	sl2z
SMEKE	smik	smEk	smik	smik	smik	smEk	smik	smEk	smEk	smik	smEk	smik	smik	smEk	smEk	smIk	smik	smEk	sm1k	smik	smEk	smik	smik	smEk	smik	smEk	smik	smik	smEk	smik	smEk	smik	smik	smEk	smEki	smik	smik	smEk	smik	smik	smik	smik	smik	smik	smEk
SMEPE	smIp	sm1p	smip	s	smip	smEmp8	sm1p	smip	smEp	smip	smEp	smEp	smip	smEp	smEp	smip	smip	smip	sm1p	smip	smEp	smEp	smip	smEp	smip	smEp	smip	smip	smEp	smip	smip	smip	sm1p	smip1	smEpi	smip	smip	smip	smip	smip	=	smip	smip	smEmp	smEmp
SMOCHE	smQJ	smQS	=	sm5	smQS	smQJ	sm5S	smQJ	smuJ	sm5J	smuJi	smQJ	smuJ	smQJ	sm5S	sm5S	smuJ	smQS	sm5J	sm5J	smQJ	smuJ	smuJ	smuJ	sm5J	sm5S	smuJ	sm5S	smuJ	sm5S	smuJ	smuJ	smuJ	smuk1	smUJi	smuJ	=	smuJ	sm5S	sm5S	smuJ	smQJi	smuS	smuJ	smuJ sm5J sm5J
SMOUTH	sm6T	sm6T	sm6T	sm6T	sm6T	sm6T	sm6T	sm6T	smuD	sm6T	sm6T	sm6T	sm6T	smuT	sm6T	smuT	smuT	sm6T	sm6T	sm6T	sm6T	sm6T	sm6T	sm6T	sm6T	sm6D	sm6T	smuT	smw6T	sm6T	sm6D	smuT	sm6T	sm6T	sm6T	smutT	sm6D	sm6T	sm6T	sm6T	sm6T	sm6T	sm6T	sm6T	sm6T
SMYNC	smINk	sm2Nk	smINk	smINk	smINk	smINk	smINk	smINk	smik	smINk	smIns	sm2Nk	smInJ	smINk	smINk	smINk	smINk	smINk	sm2Nk	smINk	smINk	smINk	smINk	sm2Nk	smINk	sm2Nk	sm2nJ	smInt	sm2Nk	smInJ	smINk	smINk	smINk	smINk	sm2Nk	smINks	smINk	smINk	smINk	smINk	smInJ	smINk	smINk	smINk	smINk
SMYNCH	smInJ	smInJ	=	smInJ	smInJ	sm2nJ	smInJ	smInJ	smIfk@	smInJ	smInIJ	sm2nJ	smInJ	smInJ	smInJ	smInJ	smInJ	smInJ	sm2nJ	smInJ	smInJ	smInJ	smINk	sm2nJ	smInJ	smInJ	smInJ	smInJ	sm2J	smInJ	smInJ	smInJ	smInJ	smInJ	sm2NkJ	smInJ	smInJ	smInJ	smInJ	smINk	smInJ	smInJ	smInJ	sm2nJ	smInJ
SMYS	smIs	sm2s	=	s	smIs	smIs	sm2z	sm2s	sm2z	smIs	sm2s	sm2s	sm2s	sm2z	sm2z	sm2s	sm2z	sm2s	sm2s	smIs	smis	smis	smis	sm2z	sm2z	sm2z	sm2s	sm2s	sm2s	smIs	smIs	smis	s2mz	smIs	s2 sm2ms	smIs	smIz	smIz	smIz	smIs	smIz	sm2s	sm2z	smIs	sm2z
SNENGE	snEn_	snEn_	snEn	snIn_	snEn_	snEn_	snEn_	snEn_	snENg	sni_	sEnE_	snEN	snEn_	snEn_	snEn_	snEn_	snEn_	snEn_	snEn_	snEn_	snEn_	s@ snEn_	snEn_	sniZ	snEn_	s	snEn_	snEn_	snENgE	snEn_	snEn_	snEn_	snEn_	snEn_	snE_	snE_	snEn_	snE_	snEn_	snEn_	snEn_	snEn_	SnEn_	snEn_	snEn_
SNESE	snis	sniz	=	snis	sniz	snEzE	sniz	sniz	sniz	sniz	sniz	sniz	sniz	sniz	sniz	sniz	snis	snEs	sn1s	sniz	snEz	snIs	sniz	sniz	sniz	snEsi	snEs	snEz	snIz	snEs	snEs	sniz	sniz	snEz	snEs	nE snis	snEs	snis	snIz	sniz	sniz	snEs	sniz	snEz	snis
SNICHE	snIJ	snIS	=	snIJ	sniS	snIJ	sniS	snIJ	snIS	sniS	sn2J	snIJ	sniJ	snInJ	sniS	sn2S	sniS	niS	sn2S	sniS	sn2J	snIJ	sniJ	sn2S	sniJ	snIS	snInJ	sniS	sn2J	sn2S	snIJ	snik	sniS	snik1	Sn2J	sIJ	snIJ	sn2J	sniS	sniS	sniJ snIJ	snIJ1	sniS	sniJ	snIJ snis
SNONGE	snQn_	snQn_	snQn_	s	snQn_	snQn_	snQn_	snQn_	spQn_	snVn_	snQn_	snQNg	snQn_	snQ snQn_	snQn_	sn5n_	sQn_	snQn_	sn5n_	snQn_	snQn_	snun_	snQn_	sn5n_	snQn_	snQn_	snQn_	snQn_	sQNg@	snQn_	snQn_	snQn_	s	snQn_	snQ_	snQn_	snQn_	snQn_	snQn_	snQn_	snQn_	snQn_	snQn_	snQn_	snQn_
SNOWL	sn5l	sn6l	sn6l	sn6l	sn6l	snQl	sn5l	sn5l	sn5l	sn5l	snQl	sn6l	sn6l	sn9l	sn6l	sn5l	sn6l	snQl	sn6l	sn6l	sn5l	sn9l	sn5l	snQl	sn6l	sn5l	sn6l	sn6l	sn5l	sn6l	sn6l	sn6l	snQl	sn6l	sn6l	sn5l	sn6l	sn5l	sn6l	sn6l	sn6l	sn6l	sn6l	sn6l	sn5l
SOOSE	sus	sus	sus	sus	suz	suz	sus	sus	suz	sus	sus	sus	suz	suz	suz suz sus	sus	sus	sus	sus	sus	suz	suZ	sus	suz	sus	suz	sus	sus	sus	sus	sus	sus	suz	sus1	sus	sus	sus	sus	sus	suz	suS	sus	suz	suz	sus
SPEINT	sp2nt	sp2	=	spint	sp2nt	sp2nt	sp2nt	spint	spEnt	splInt	sp2nt	sp2nt	spint	sp1nt	sp2nt	spint	spEnt	spint	sp1nt	sp1nt	spint	spint	spint	sp2nt	s	sp2nt	spint	spInt	splint	sp2nt	sp1nt	sp2nt	spIj{nt	sp2n@t	sp2nt	spInt	=	spint	sp2nt	sp2nt	sp1nt	sp2nt	spint	spInt	spint
SPEVE	spiv	spEv	spI	s	spiv	spiv	spiv	spiv	spEv	spiv	spiv	spiv	spiv	spiv	spiv	spiv	spiv	spiv	spiv	spiv	spiv	spEv	spiv	spiv	spiv	spiv	spEv	spiv	spEvE	spEv	spiv	spiv	spiv	spiv	spiv	spEv	spiv	spiv	spiv	spiv	spiv	spiv	spiv	spEv	spiv
SPEWTH	spWT	spWT	spu	sp{T	spWT	spuT	spWT	spuT	spluT	spwQlT	TWT	spWT	spWT	spWT	spWT	spwET	spuT	spWT	spWT	spWT	spiT	spluT	spWT	spWT	spWT	spWw@T	spWT	spWT	spWs	spuT	spWT	spuT	spuT	spWT	spUT	spuT	spWT	spWT	spuT	spWT	spIjUT	spWT	spuT	spWwIT	spWT
SPLACH	s	spl{J	spl{J	spl{J	spl{S	spl{S	spl{J	spl{k	pl{S	spl{J	spl{J	spl{k	spl{J	spl{J	spl{J	spl{J	spl{S	spl{J	spl{J	spl{J	spl{J	spl1S	spl#J	spl{S	spl{X	sp	spl{J	spl{S	spl{J	spl{k	spl{J	spl{J	spl{k	spl{k	spl{J	spl{J	spl{S	spl{X	spl{J	spl{J	spl{J	spl{J	spl{J	spl{J	spl{k
SPLALM	spl{lm	spl{lm	spl{m	=	spl{lm	sp{lm	spl#m	sp#m	fspl{m	spl{m	spl@lVm	sp#m	spl{lm	spl#lm	spl#m	spl#m	spl#m	spl#m	sp#m	spl{lm	spl{lm	sp#m	spl#m	spl#m	spl{m	spl	spl#m	spl9m	spl6m	spl{m	spl9m	sp{lm	spl{lm	spl{m	spl{?{lm	sp{lm	spl	spl{m	spl#m	splQlm	spl{lm	spl#m	spl#m	spl{m	spl#m
SPLANC	spl{Nk	spl{Nk	spl{Nk	spl{N	spl{Nk	spl{Nk	spl{Nk	spl{n	spl{Nk	spl{Nk	spl{n@s	spl{Nk	spl{Nk	spl{Nk	spl{Nk	splVNk	spl{Nk	spl{Nk	spl{Nk	spl{Nk	spl{Nk	spl{Nk	spl#Nk	spl#Nk	spl{Nk	spl{Nk	spl{nJ	spl#Nk	spl{Nk	spl{Nk	spl{Nk	splQNk	spl{Nk	spl{Nk	spl{Nk	spl{Nk	spl{Nk	spl{Nk	spl#Nk	splQNk	spl{Nk	spl{Nk	spl{Nk	spl{Nk	spl{Nk
SPLEASE	spliz	spliz	spliz	spliz	splis	spiz	spliz	spliz	spliz	spliz	spliz	spliz	spliz	spliz	spliz	splis	pliz	splis	splis	spliz	spliz	spliz	spliz	spliz	spliz	spliz	spliz	spliz	spliz	splis	splis	spliz	spliz	spliz	spliz	spliz	spliz	spliz	=	spliz	spliz	spliz	spliz	spliz	spliz
SPLICHE	splIJ	spliS	spliS	spliJ	spl2S	splIS	spliS	spl@J	spliS	splInJ	spl2J	spl2J	spliJ	spliS	spl2J	spliS	spliS	spliS	spl2J	spl2S	spliJ	spliS	spliJ	spl2S	splIS	splIX	splIJ	splIS	spliJE	spl2s	splIJ	spliS	spl1J	splik1	splIJ	splIJ	splIJ	splIJ	spliS	spliS	spliJ	spl2S	spliS	spliJ	spl2J
SPLOL	splQl	splQl	splQl	splQl	splQl	splQl	splQl	splQl	splQl	splQl	splQl	splQl	splQl	splQl	splQl	slQl	splQl	splQl	splQl	splQl	splQl	splQl	splQl	splQl	splQl	spl	splQl	splQl	splQl	splQl	splQl	splQl	splQl	splQl	splQl	splQl	splQl	splQl	splQl	splQl	splQl	splQl	splQl	splQl	splQl
SPLOURT	spl6w@t	spl9t	=	spl	spl9t	spl9w@t	spl6rt	spl9t	spl9k	spl9t	spl#t	spl9t	sp	spl9t	spl9t	spl9t	spl9t	spl9t	spl6rt	spl6rt	spl9t	spl9t	spl6rt	spl6t	spl6	spl9t	spl3r@t	spl3t	spl3rt	spl6t	spl9t	spl3t	spl	spl9t	spl#rt	spl3rt	spluw@t	spl9t	spl3t	spl6t	spl6t	spl#rt	spl9t	spl9rt	spl9t
SPLOWSE	spl6s	spl6s	spl6z	=	spl6s	spl6z8	spl6z	spl6s	spluSs	spl5s	spl6s	spl6s	spl6s	spl6z	spl5s	spl6s	splus	spl6s	spl6s	spl6s	spl5s	spl6s	spl6s	spl6z	spl6s	=	spl5s	spl6s	spl5s	spl6s	spl6s	spl6s	spluz	spl6s	spl6s	spl6s	spl6	spl6s	spl6s	spl6s	spl6s	spl6z	spl6z	spl6s	spl5s
SPOLK	spQlk	spQlk	spQlk	spQlk	spQlk	spQlk	sp5k	spQlk	spQlk	spQlk	spQlk	spQlk	spQlk	spQlk	spQlk	spQlk	spUlk	spQlk	spQlk	spQlk	spQlk	spQlk	spQlk	spQlk	spQlk	spQlk	spQlk	spQlk	spQlk	spQlk	spQlk	spQlk	spQlk	spQlk	spQlk	spQlk	spQlk	spQlk	spQlk	spQlk	spQlk	spQlk	spQlk	spQlk	spQlk
SPRA	spr#	spr#	sp	spr#	spr#	spr#	spr#	spr#	spr#	spr#	spr#	spr#	spr#	spr#	spr#	spr#	spr#	spr#	spr#	spr#	spr#	spr#	spr#	spr#	spr#	spr#	spr#	spr#	spr#	spr#	spr#	spr#	spr#	spr#	spr#	spr#	spr#	spr#	spr#	spr#	spr#	spr#	spr#	spr#	spr#
SPRARR	sp#r	spr#	spr#	spr#	spr#	sp#r	spr#r	spr#r	spr#	sp#r	sp#r	spr#r	spr#	spr#	spr#r	spr9	spr#	spr#	spr#r	spr#r	sp#	spr#r	spr#r	spr#	spr#	spr	spr#	spr#	spr#r	spr#	spr#	spr#r	spr#	spr#	spr#r	spr#r	spr#r	spr#r	spr#	spr#	spr#	spr#	spr#	spr#r	spr#
SPRARSE	spr#s	spr#s	spr#s	spr#	spr#s	spr#z8	spr#rz	spr8s	spr1z	sp#rs	spr1s	spr#rs	spr#s	spr#s	spr#s	spr#s	spr#s	spr#s	spr#s	spr#s	sp#s	spr#s	sp	fr1z	spr#	sp	spr#s	spr#s	sp#rs	sp#s	spr#s	spr#s	sp#s	spr#s	sp#s	spr9s	spr#s	spr#s	spr#s	spr#s	spr#s	spr#s	spr#s	spr#zE	spr#s
SPRAUK	spr9k	=	spr6k	=	spr9k	sprVNk	spr6k	spr9k	spr1k	sp9k	spr#k	spr6k	spr6k	spr9k	spr9k	spr9k	spr9k	spr9k	spr9k	spr6k	spruk	spr9k	spr6k	spr#k	spr6	spr9k	spr9k	spr9k	spr6k	spr9k	spr9k	spr9k	spr9k	spr6k	spr9k	spr9k	spr6k	spr9k	spr9k	spr6k	spr#k	spr9k	spr9k	spr9k	spr6k
SPREN	sprEn	sprEn	sprEn	sprEn	sprEn	sprEn	sprEn	sprEn	sprEn	sprEn	sprEn	sprEn	sprEn	sprEn	sprEn	sprEn	sprEn	sprEn	sprEn	sprEn	sprin	sprEn	sprEn	sprEn	sprEn	sprEn	sprEn	sprEn	sprEn	sprEn	sprEn	sprEn	sprEn	sprEn	sprEn	sprEn	sprEn	sprEn	sprEn	sprEn	sprin	sprEn	sprin	sprEn	sprEn
SPRURSE	spr3rs	spr3s	sp3st	spr3rs	spr3s	sprus8	spr9rz	spr3s	pruz	sprus	sprusi	spr3rs	spr3z	spr3s	spr3s	spruz	sp3rs	spr3s	spr3s	spr3	sprus	sprus	s@p3rs	spus	spr3s	sp	sp3s	sprurs	spr3s	sp3s	spr3s	spr3s	sprup	sprur@	sprurUs	sp3rs	spr3z	spr3s	spr3s	spr3s	spr3s	spr3z	spr3z	spruz	spr3s
SPUBE	spWb	spub	spu	spub	spWb	spub	spWb	spWb	spub	spub	spVbi	spub	spWb	spWb	spVb	spub	spub	spub	s spub	spWb	spWb	spub	spub	spub	spub	s	spub	spWb	spuwub	spub	spub	sprub	spWb	spWb	spub	spub	spub	spWb	spub	spWb	spub	spub	spub	spub	spWb
STAISE	str1s	st1s	st1z	=	st1z	st1z	st1z	st1s	st1z	str1s	stVzi	st1s	st1z	st1z	st1z	st1z	st1z	st1z	str1s	st1z	st1z	st1z	st1s	st1z	st1s	st1z	st1z	st1s	str2s	st1s	st1s	st1s	st1	st1z	st1s	st1s	st1z	st1z	st5z	st1z	str1z	st1s	st1z	st1z	st1z
STAITCH	st1J	st1J	st1J	st	st1J	st{J	st1J	st1J	strEk	str1J	stEptIJ	st1J	st1J	st1J	st1J	str1J	st1J	str1J	st1J	st1J	st1J	st1J	st1J	st{J	st1J	st1J	st1J	stIJ	st2J	st1t	st1J	str1J	st1T	st1J	st2TJ	st1J	st1J	st1J	st1J	st1J	str1	st1J	st1J	st1J	st1t
STAUSE	st9s	st9s	st9s	st9s	st9z	st9s	st6s	st9s	stuz	str9s	st6s	st6s	st6z	st9s	st9s	str9s	st9z	st9z	st6s	st9z	st5s	st9s	st9z	st6s	st6s	st9z	st9s	st9s	st6s	st6s	st9s	st6s	st6z	st6s	st{z	strQz	st6s	str9z	st6s	st6z	str9z	st9s	st9z	st9s	st6s
STILN	stIln	stIln	stIln	stIl	stIln	stIln	stIln	stIl@n	stIln	stlIn	stIl@n	stIln	stIlm	stIln	stIln	stIln	stIln	stIln	stIln	stIln	stIln	stIln	stIln	stIln	stIln	stIln	stIln	stIln	stIl@n	stIln	stIln	stIln	stIln	stIln	stIl@n	stIl	stIln	st2l@n	stIln	stIln	stIln	stIln	stIln	stIl@n	stIln
STOARSE	st9s	st9s	st9s	st9	st9s	st9s	st9s	st9s	st9s	str6s	st@w#z	st9s	st9s	st9s	st9s	str9s	st#s	st9s	st9s	st9s	st@r#zi	st9s	str9s	st9s	st9s	st9s	st9s	st9s	stQw#s	st9s	st9w#s	stw#s	st9z	st9s	st9w#s	st9rs	st9s	st9s	t9s	st9s	str9s	st9s	st9s	st9rs	st9s
STOLK	stQlk	stQlk	stQlk	stQlk	stQlk	stQl	st5k	stQlk	stQlk	st9lk	stQlk	stQlk	stQlk	stQlk	stQlk	stQlk	stQlk	stQlk	stQlk	stQlk	stQlk	stQlk	stQlk	stQlk	stQlk	stQlk	stQlk	st9lk	stQlk	stQlk	stQlk	stQlk	stQlk	stQlk	stQlk	stQlk	stQlk	stQlk	stQlk	stQlk	stQlk	stQlk	stQlk	stQlk	stQlk
STRASE	str1s	str{s	str1z	str1s	str1z	str2z8	str1z	str1s	str{zi	str{s	str1s	str1s	str#s	str1s	str{s	str1s	str1s	str1z	str1s	str1z	str1s	str1s	str#s	str#z	str1z	str#s	str9s	str#s	str#s	str1s	str1s	str#s	str1s	str{s	str#s	str9z	str1s	str1z	str#z	str1s	str9z	str1z	str1z	strEs	str1z
STRATH	str{T	str{T	str{	str{T	str{T	str{T	str{T	str{T	str{T	str{T	str#T	str{T	str{T	str{T	str{T	Tr{T	str{T	str{T	str{T	str{T	str{T	str{T	str{T	str#T	str{T	str#T	str{T	str#T	str{T	str{T	str{T	str{T	str{T	str{T	str{T	str{T	str{T	str{T	tr#T	str{T	str{T	str{T	str{T	str{T	skr{T
STREPE	strip	str1p	strip	=	strip	strEp8	strip	strip	strEp	strip	strEpi	strip	strip	=	strEp	strip	strip	strip	strEp	strip	strEp	strIp	str	strip	strip	strEp	strEp	strip	strEpE	strip	strip	strip	strEp	strip1	strIp	strEp	strEp	strip	strip	strip	strip	strip	strip	strEp	strip
STRIQUE	strIk	strik	s	strik	strIk	strik	strIk	strik	strIk	strik	struk	str2k	strik	strik	str2k	strik	strik	strik	strIk	str2kw	strIkW	str2k	strIk	strik	str2k	str2k	strIJ	strik	tr2kE	strik	SrINk	struk1	strik	strik1	strIk	strik	strIkW	strik	strik	strik	strik	strik	strik	str2ku	str2k
STRONGE	strQn_	strQn_	str5n_	=	strQn_	strQNg@	str5n	str5n_	strQn_	strVn_	strQNIJ	strQN	strQN	strQNZ	strQn_	strQn_	strun_	strQn_	str5n_	strQNg@	str5n_	str@n_	strQNg	strQN_	=	strQN	strQn_	strQn_	strun_	strQn_	strQn_	strQn_	strQn_	strQn_	strun_	strQn_	strQn_	strQn_	strQn_	str5n_	strQN	strQn_	strQn_	strQN	strQn_ str5n_
STROOK	struk	strUk	strUk	str	struk	strUk	strUk	struk	struk	struk	struk	strUk	struk	strUk	strUk	struk	struk	struk	struk	struk	strUk	struk	struk	struk	struk	struk	struk	struk	struk	struk	struk	struk	strUk	struk	struk	struk	struk	strUk	struk	struk	strUk	struk	struk	struk	strUk
STROW	str5	str5	str5	str5	str5	str5	str5	str5	str5	str5	str5	str5	str5	str6	str5	str5	str5	str6	str5	str6	str5	str5	str5	str6	str5	str5	Str5	str5	str5	str5	str5	str6	str5	str5	str6	str5	str5	str5	str5	str6	str6	str6	str5	str6	str5 str5 str6 str5
STUKE	stWk	stuk	stuk	stuk	stWk	stuk	stWk	stWk	stuk	struk	struk	stuk	stWk	stuk	stu	struk	stuk	stuk	stuk	stWk	stuk	stuk	stuk	stuk	stuk	stWk	stuk	stuk	stuk	stuk	stuk	struk	stuk	stuk	stuk	skuk	stWk	stWk	stuk	stWk	str@k	stuk	stuk	stuk	stuk
SUILE	sWl	sul	swil	sil	swil	sulT	sul	sWl	snul	sWl	sQli	swil	sul	swil	sulE	sul	sul	s2l	suwIl	sIli	swil	sWl	sul	sWl	sul	sWl	slul	swil	suwilE	sul	sul	swil	suw@l	swil1	suwQl	sul	sul	swil	sWl	swIl	sWl	s4j@l	sil	sul	sul
SWATT	swQt	swQt	swQt	swQt	swQt	swVt	swQt	swQt	sw{t	sw{t	swQt	swQt	sw{t	swQt	sw{t	swQt	swQt	swQt	swQt	swQt	sw{t	swQt	swQt	sv#t	swQt	swQt	swQt	swQt	sw{t	swQt	swQt	swQt	swQt	swQt	sw{t	swQt	swQt	swQt	swQt	swQt	swQt	swQt	swQt	swQt	swQt
SWIC	swIk	swIk	swIk	swIk	swIk	swIk	sw2k	zwIk	swIk	swIk	swIk	swIk	swIk	swIk	swIk	swIk	swIk	swIk	swIk	swIk	swik	swIk	swIk	swIk	swIk	swIk	swIk	swIJ	swIk	swIk	swIk	swIk	swIk	swIk	swIk	swIk	swIk	swIk	swIk	swIk	swEk	swIk	swIk	swIk	slIk
SWIEL	swil	swil	swil	sw	swil	swil	swil	swil	swil	swil	sw1l	swil	swil	swil	swil	swil	swil	swil	swil	s swil	sw2l	swil	swil	sv#l	swil	swil	swil	swil	swijEl	swil	swIl	sw1l	swil	swil	sw2j@l	swil	swil	swil	swil	swil	swEl	swil	swil	swil	swil
SWOUNGE	sw6n_	swVn_	sw6n_	sw6n_	sw6n_	sw6n_	sw6n_	swun_	swQn_	sw6n_	swVn_	sw6n_	sw6n_	sw6n_	sw6n_	swun_	sw6n_	sw6n_	sw6n_	sw6n_	sw5n_	swun_	sw6n_	sv6n_	sw6n_	sw6n_	swQn_	swun_	sw6n_	swun_	sw6n_	sw6n_	swUn_	swQn_i	swun_	swun_	sw6n_	sw6n_	sw6n_	sw6n_	sw6n_	sw96n_	sw6n_	sw6n_	TwQn_
SWUS	swus	swVs	swVs	swVs	swUs	swVs	swQs	swVs	swUs	sw@s	swVs	swVs	swVs	swVs	swVs	swVs	swVs	swVs	swVs	swus	swVz	swVs	swUs	swVs	swVs	swUs	swVs	swus	swus	swUs	swVs	swVs	swVs	swVs	swVs	swVs	swus	swVs	swQz	swVz	swuS	swVs	swus	swVs	swQz
THAC	T{k	T{k	T{k	T{k	T{k	T{k	T{k	T{k	Tw{k	Tw{k	T{k	T{k	T{k	T{k	T{k	T{k	T{k	T{k	D{k	T{k	T{k	T{k	T{k	T{k	T{k	=	T{k	T{k	T{k	T{k	T{k	T#k	T{k	T{k	T{k	T{k	T{k	T{k	T{k	T{k	T{k	T{k	T{k	T{k	T{k
THAG	T{g	T{g	T{g	T{g	T{g	T{g	T{g	T{g	T{g	Tw{g	T{g	T{g	T{g	T{g	T{g	T{g	T{g	T{g	T{g	D{g	T{g	T{g	T{g	T{g	T{g	T{g	T{g	T#g	T{g	T{g	T{g	T{g	T{g	T{g	T{g	T{g	T{g	T{g	T#g	T{g	T{g	T{g	T{g	T{g	T{g
THAK	T{k	T{k	T{k	T{k	T{k	T{k	T{k	T{k	T{k	Tw{k	T{k	T{k	T{k	T{lk	T{k	T#k	T{k	T{k	T{k	D{k	T{k	T{k	T{k	T{k	T{k	T{	T{k	T{k	T{k	T{k	T{k	T#k	T{k	T{k	T{k	T{k	T{k	T{k	TVk	T{k	T{k	T{k	T{k	T{k	T{k
THALC	T{lk	T{lk	T{l	T{lk	T{lk	T{lk	T9lk	T{lk	T{lk	T{lk	T{lk	T{lk	T{lk	T{lk	T{lk	T{lk	T{lk	T{lk	T{lk	T{lk	T{lk	T{lk	T{lk	T{lk	T{lk	T@lk	TQlk	TQlk	T{l@k	T{lk	T{lk	T9lk	T{lk	T{lk	T{l@k	T{lk	T{lk	T{lk	T{lk	T{lk	T{lk	T{lk	T{lk	Tw{lk	Tw{lk
THANCH	T{nJ	T{nJ	T{n	=	T{nJ	T{nJ	T{nJ	T{nJ	T{nJ	T9nJ	T{nJ	T{nJ	T{nJ	=	T{nJ	tEnJ	T{Nk	T{Nk	T{nJ	T{nJ	TVnJ	T{nJ	T{Nk	T#Nk	T{nJ	T{nJ	T{nJ	T#nJ	T{nJ	T{nJ	T{nJ	T{nJ	T{Nk	T{nJ	T{nJ	T9nJ	T{nJ	T{nJ	T#nJ	T{NJ	T{nJ	T{nJ	T{nJ	Tw{nJ	T{Nk
THAQUE	T{k	T#k	=	T{k	T{k	Tw{k	T{k	T9k	T{k	T{lk	T@wik	T{k	T{k	Tr{k	T{k	T{k	T9k	T{k	T{k	T{k	T6k	T9k	T{k	T#k	T{k	T{k	T9k	T#k	T#kE	T1k	T{k	T{kW	T1k	T{kW	T{k	T#k	T{kW	T{k	TVk	t{k	T{	T1k	T{lk	Tw{k	Tw1k
THECHE	TEJ	TiS	TE	=	TES	Tik	T1S	TEJ	TEZ	TiS	TiJi	TEJ	TiJ	TES	TES	TEJ	TiS	TES	T1J	TiS	TiJ	TriS	Tik	TES	TiS	T	TES	TiS	TiJE	TEJ	TEJ	TES	T1J	TEJ1	=	TEJ	TES	TEJ8	T1S	TES	TiJ	TEJ1	T1S	TiJE	TiJ
THEDGE	TE_	TE_	TE_	TE_	TE_	TE_	TE_	TE_	TE_	TE_	TE_	TE_	TE_	TE_	TE_	TE_	TE_	TE_	TE_	TE_	TE_	TE_	TE_	TE_	TE_	TE_	TE_	TE_	TE_@	TE_	TE_	TE_	TE_	TE_	TE_	TE_	TE_	TE_	TE_	TE_	TE_	TE_	TE_	TE_	TE_
THEEL	Til	Til	Til	Til	Til	Til	Til	Til	Til	Twil	Til	Til	Til	Til	Til	Til	til	Til	Til	Til	sil	Til	Til	Til	Til	Til	Til	Til	Tij@l	Til	Til	Til	Til	Til	Til	Til	Til	Til	Til	Til	=	Til	Til	Til	Til
THEIL	Til	T{l	Til	Til	Til	TEl	Til	TIl	Til	Til	T2l	T2l	Til	Til	Til	Til	Til	Til	T1l	Til	Til	Til	Til	Til	Til	Til	TEl	Til	Til	Til	T Til	Til	Til	Til	Til	TIl	Til	Til	til	T1l	Til	Til	Til	Til	Til
THEL	TEl	TEl	TEl	TEl	TEl	TEl	TEl	TEl	Til	TwEl	TEl	TEl	TEl	TEl	TEl	TEl	TEl	TEl	TEl	TEl	TEl	TEl	TEl	TEl	TEl	TEl	TEl	TEl	Til	TEl	TEl	TEl	TEl	TEl	TEl	Til	TEl	TEl	TEl	TEl	TEl	TEl	TEl	Ti TEl	TEl
THELK	T{lk	TElk	TElk	TElk	TElk	TElk	TElk	TElk	TElk	TwElk	TElk	TElk	TElk	TElk	TElk	TElk	TElk	TElk	TElk	TElk	TElk	TElk	TElk	TElk	TElk	TElk	TElk	TElk	TElk	TElk	TElk	TElk	TElk	TElk	TElk	TElk	TElk	TElk	TElk	tElk	TElk	TElk	TElk	TElk	TElk
THELM	TElm	TElm	TElm	TElm	TElm	TElm	TElm	TElm	TwElm	TElm	TElm	TElm	TElm	TElm	TElm	TElm	TElm	TElm	TElm	TElm	TElm	TElm	TElm	TElm	TElm	TElm	TElm	TElm	TElm	TElm	TElm	TElm	TElm	TElm	TElm	TElm	TElm	TElm	TElm	TElm	TElm	TElm	TElm	TElm	TElm
THERP	T3p	T3p	T3p	T3p	T3p	T8rp	T3p	T3p	Tw3p	T3p	T3b	T3p	T3p	T3p	T3p	T3p	T3p	T3p	T3p	T3p	T3p	T3p	T3p	T3p	T3p	T3p	T3p	T3p	T3p	T3p	T3p	T3p	TrEp	T3p	T3p	T3rp	T3p	T3p	T3p	T3p	T3p	T3p	T3p	Tw3p	TrEp
THESK	TEsk	TEsk	TEsk	TEsk	TEsk	TEsk	TEsk	TEsk	TEsk	TEsk	TEsk	TEsk	TEsk	TEsk	TEsk	TEsk	TEsk	TEsk	TEsk	TEsk	TEsk	TEsk	TEsk	TEsk	TEsk	TEsk	TEsk	TEsk	Tisk	TEsk	TEsk	TEsk	TEsk	TEsk	TEsk	TEsk	TEsk	TEsk	dEsk	TEsk	TEsk	TEsk	TEsk	TEsk	Tisk
THESS	TEs	TEs	=	TEs	TEs	TEs	TEs	TEs	Tis	TrEs	TEs	TEs	TEs	TEs	TEs	TEs	TEs	TEs	TEs	DET	Tis	TEs	TIs	TEs	TEs	TEs	TEs	TEs	Tis	TEs	TEs	TEs	TEs	TEs	TEs	TEs	TEs	TEs	TEs	TEs	Tis	TEs	TEs	TEs	Tis
THET	TEt	TE	TEt	TEt	TEt	TEt	TEt	TEt	TEt	Tit	TEt	TEt	TEt	TEt	TEt	TEt	TEt	TEt	TEt	TEt	TEt	TEt	Tit	TEt	TEt	TEt	TEt	TEt	Tit	TEt	TEt	TEt	TEt	TEt	TEt	TEt	TEt	TEt	TEt	TEt	TEt	TEt	TEt	TEt	TEt
THETCH	TEJ	TEJ	TEJ	TE	TEJ	TEJ	TEJ	TEJ	TEJ	TrEJ	TEJ	TEJ	TEJ	TEJ	TEJ	TEJ	TEJ	TEJ	TEJ	TEJ	TEJ	TIJ	TEJ	TEJ	TEJ	TEJ	TEJ	TEJ	TEJ	TEJ	TEJ	TEJ	tEJ	TEJ	TitIS	TEJ	TEJ	TEJ	TEJ	TEJ	TEJ	TEJ	TEJ	TEJ	TEJ
THINGE	TIn_	TIn_	TIn_	TIn_	TIn_	TINg	TIn_	TIn_	TIn_	TIn_	TIn_	TIN	TINg	TIn_	TIn_	TIn_	TIN	TIn_	TIn_	DIn_	TIn_	TIn_	TIn_	T2n	TIn_	TIn_	TIn_	TIn_	TIn_@	TIn_	TIn_	TIn_	TIn_	TIn_	TIn_	TIn_	TINg	TIn_	TIn_	TIn_	TIn_	TIn_	TIn_	twIn_ T	TINk
THITE	T2t	T2t	T2t	T2t	T2t	TiT	T2t	T2t	Tit	T2t	T2t	T2t	Tit	T2t	T2t	T2t	T2t	Tit	T2t	T2t	T2t	T2t	T2t	T2t	T2t	T2t	T2t	T2t	Tit	T2t	T2t	Tit	T2t	T2t	T2t	T2t	T2	TIt1	T2t	T2t	Tit	T2t	T2t	TIt	T2t
THODD	TQd	TQd	TQd	TQd	TQd	TQd	TQd	TQd	TrQd	TQd	TQd	TQd	TQd	TQd	TQd	TQd	TQd	TQd	TQd	TQd	TQd	TQd	TQd	TQd	TQd	TQ	TQd	TQd	TQd	TQd	TQd	TQd	TQd	TQd	TQd	TQd	TQd	TQd	TQd	TQd	TQd	TQd	TQd	TQd	TQd
THOLVE	TQlv	TUlv	TQlv	T	TQlv	TwQlv	TQlv	TQlv	twQlv	TwQlv	TQlv	TQlv	TQlv	TQlv	TQlv	TQlv	TQlv	TQlv	TQlv	TQlv	TQlv	TQlv	TQlv	TQlv	TQlv	TwQlv	TQlv	TQlv	TQlv	TQlv	TQlv	TQlv	TQ	TQlv	TQlv	TwQlv	TQlv	TQlv	TQlv	TQlv	TQlv	TQlv	TQlv	TQlv	TQlv
THRALC	Tr{lk	Tr{lk	Tr{lk	=	Tr{lk	T{lk	Tr{lk	Tr{lk	TrElk	Tr{lk	Tr{l{k	Tr{lk	Tr{lk	TrQlk	Tr{lk	T9k	Tr{lk	Tr{lk	TrQlk	Tr{lk	Tr{lk	Tr{lk	Tr{lk	Tr{lk	Tr{lk	TrQlk	Trl{k	Tr#lk	Tr{lk	Tr{lk	Tr{l	Tr9lk	Tr{lk	Tr{lk	Tr{lIk	Tr{lk	=	Tr{lk	Tr{lk	Tr{lk	Tr{lk	TrQlk	Tr{lk	Tr{lk	trQlk
THRANC	Tr{Nk	Tr{Nk	Tr{Nk	Tw{Nk	Tr{Nk	Tr{Nk	Tr{Nk	TrQNk	Tr{Nk	Tr{Nk	Tr{ns	Tr{Nk	Tr{Nk	Tr{Nk	Tr{npk	TrVnJ	Tr{Nk	Tr{Nk	Tr{Nk	Tr{Nk	Tr{Nk	Tr{Nk	Tr{Nk	Tr{Nk	Tr{Nk	Tr{Nk	Tr{nJ	Tr#Nk	Tr{Nk	Tr{Nk	Tr{Nk	TrQNk	Tr{Nk	Tr{Nk	Tr{Nk	Tr{Nk	Tr{Nk	Tr{Nk	Tr@Nk	Tr{Nk	Tr{Nk	Tr{Nk	Tr{Nk	Tr{Nk	Tr{Nk
THREAR	Tr7r	Tr7	Tr7	Tr8	Tr7	Tr7r	Tr7r	Tr7r	Tr8	Tr7r	T@7	Tr7r	Tr7	dr8	Tr7	Trib	Tr8	Tr8	Tr7r	Tr7	Tr7r	Tr7	Tr8	Tr7	Tr7	Tr7	Tr7	Tr7	Tr7r	Tri	Tr7	Tr7r	T3r	Tr8	Tr7r	Tr7r	Tr7r	Tr7r	Tr7r	Tr7	Tr7	Tr7r	Tr7r	Tr7	Tr8
THROUSE	Tr6s	Trus	Tr6s	Tr6s	Tr6s	Tr6z	Tr6s	Tr6s	Truz	Tr6s	Tr6s	Tr6z	Tr6z	Tr6s	Tr6s	Tr6z	Trus	Tr6z	Tr6s	Tr6s	Tr5ws	Tr6s	Trus	Tr6s	Tr6s	Truz	Tr5s	Tr6s	TIrus	Tr6s	Tr6s	Tr6s	Tr6z	Tr6s	Tr6s	Trus	Tr6s	Trus	Tr6s	Tr6z	Tr6s	Tr6z	Tr6z	Tr6s	Tr6s
THRUME	Trumb	T	Trum	Tr	Trum	Trum	Trum	Trum	TrQm	Trum	TrVm	Trum	Trum	Trum	Trum	Trum	Trum	Trum	Trum	Trum	Trum	Trum	Trum	Trum	Trum	Trum	Trum	Trum	srum	Trum	Trum	Trum	Trum	Trum	Trum	Trum	Trum	Trum	Trum	Trum	Tr	Trum	Trum	Trum	Trum
THUBE	TWb	Tub	Tub	Tub	Tub	Tub	Tub	TWb	tWb	Tub	TVb	Tub	Tub	Tub	Tub	Tub	Tub	Tub	Tub	Tub	TWmb	Tub	Tub	TWb	Tub	Tub	Tub	TWb	suv	Tub	Tub	Tub	Tub	Tub	Tub	Tub	Tub	Tub	Tub	TWb	Tub	Tub	Tub	Tub	TwVb
THUPE	TWp	Tup	Tup	Tup	Tup	Tup	Tup	TWp	Tup	Tup	T3p	Tup	Tup	Tup	Tup	Tup	Tup	Tup	Tup	dWp	TWp	Tup	Tup	Tup	Tup	Tup	Tup	TWp	Tup	Tup	Tup	Tup	Tup	Tup	Tup	Tup	=	Tup	Tup	Tup	Tup	Tup	Tup	TVp	TwVp
THUSE	TWs	Tuz	Tuz	TWz	Tuz	Tuz	Tuz	TWz	Tuz	TWz	Tuz	Tuz	Tuz	Tuz	TVs	Tus	Tus	Tuz	Tus	TWz	Tuz	Tuz	Tus	TWz	Tuz	Tuz	Tus	Tuz	Tus	Tus	Tus	Tus	Tuz	Tuz	Tuz	Tuz	TWs	Tus	Tuz	TWs	Tus	Tuz	Tuz	Tuz	Tuz
THWALC	Tw{lk	Tw{lk	Tw{lk	Tw{lk	TwQlk	Tw{lk	Tw9k	TwQlk	TwQlk	Tw{lk	TwQl@s	Tw{lk	T{lk	Tw{lk	TwQlk	TwQlk	TwQlk	Tw{lk	TwQlk	Tw{lk	Tw{lk	tw9lk	Tw{lk	Tv{lk	Tw{lk	TwQlk	TwQlk	Tw{lk	Tw{lk	TwQlk	Tw9k	Tw#lk	Tw{lk	Tw{lk	TwQlk	TwQlk	Tw{lk	TwQlk	Tw{lk	twQlk	TwQlk	TwQlk	Tw{lk	Tw{lk	Tw{lk
THWAZZ	Tw#z	Tw{z	Tw{	Tw{	Tw{z	tw{z	TwQz	TwQz	Tw1z	TwQz	Tw{z	Tw{z	Tw{z	Tw{z	TwQz	TwQs	Tw{z	Tw{z	Tw{z	TwQz	Tw1z	Tw9z	Tw{z	TvVz	Tw{z	TwQz	Tw9z	Tw#z	Tw#s	Tw{z	Tw{z	Tw#	TwQz	TwVz	Tw{z	Tw{z	Tw{z	TwVz	TwQz	Tw{z	TwQ	Tw{z	Tw{z	Tw{z	Tw{z
THWEB	TwEb	TwEb	TwEb	TwEb	TwEb	TwEb	TwEb	TwEb	Twib	TwEb	TwEb	TwEb	TwEb	TwEb	TwEb	TwEb	TwEb	TwEb	TwEb	TwEb	TwEb	TwEb	TwEb	TwEb	TwEb	Tw	TwE	TwEb	TwEb	TwEb	TwEb	TwEb	TwEb	TwEb	TwEb	TwEb	Twub	TwEb	TwEb	TwEb	TwEb	TwEb	TwEb	TwEb	TwEb
THWELVE	twElv	=	TwElv	=	TwElv	TwElv	TwElv	TwElv	twElv	TwElf	TwElv	TwElv	TwElv	TwElf	TwElv	TwElv	TwElv	TwElv	TwElv	TwElv	twElv	twElT	TwElf	TwElv	=	TwElv	twElv	TwElv	TijElvE	twElv	TwElv	twElv	TwElv	twElv	TwElv	TwElv	twElv	TwElv	TwElv	TwElv	TwElv	TwElv	TwElv	TwElv	TwElv
THWINGE	TwIn_	TwIn_	TwIn_	=	TwIn_	twIns	TwIn_	TwIn_	twIn_	TrIn_	TwIn_	=	TwIn_	TwIn_	TwIn_	TwIn_	TwIn_	TwIn_	TwIN	TwIn_	Tw2n_	TwIn_	TwIn_	Tw2N	TwIn_	TwIn_	TwIn_	TwIn_	=	TwIn_	TwIn_	TwIn_	TwIn_	TwIn_	TwIn_	TwIn_	TwIn_	TwIn_	TwIn_	tw2n_	TwIn_	TwIn_	TwIn_	twIn_	TwIn_
THWOLVE	TwQlv	TwUlv	TwQ	=	TwUlv	TwQlv	TwQlv	TwQlv	twQf	twQl	TwQlv	TwQlv	TwQlv	TwQlv	TwQlv	TwQlv	TwUlv	TwQlv	TwQlv	TwQlv	TwQlv	twQlv	TwQlv	TwQlv	TwQlv	Tw	TwQlv	TwUlv	T@wQlv Tw	TwQlv	TwQlv	TwQlv	twQlv	TwUlv	TwUlv	TwQlv	TwQlv	T@wUlv	TwQlv	twQlv	TwQlv	TwQlv	TQl TwQlv	TwQlv	TwQlv
THWONCH	TwQnJ	TwQnJ	TwQnJ	TwQnJ	TwQnJ	TwQNk	TwQnJ	TwQnJ	TwQnJ	TwQnJ	TwVnVJ	TwQnJ	TwQnJ	TwQnJ	TswQnJ	tw6nJ	TwQnJ	TwQnJ	TwQnJ	TwQnJ	TwQnJ	tw4n_	TwQNkS	TwQnJ	TwQnJ	TwQnJ	TwQnJ	TwQnJ	twQNk	TwQnJ	TwQnJ	fwQnJ	TwQnJ	TwQnJ	twQn#k	TwQnJ	TwQnJ	TwQnJ	TwQnJ	twQNk	TwVnJ	TwQnJ	TwQnJ	TwQnJ	TwQnJ
THWOS	TwQs	TwQ	TwQs	=	TwQs	TwQs	TwQs	TwQz	Tw5z	TwQs	TwQs	TwQs	TwQs	TwQs	TwQs	twQs	Twus	TwQs	TwQs	TwQs	Tw5s	TwQz	Tw5s	TwQs	TwQz	=	Tw5s	TwQs	swQz	TwQs	TwQs	TwQs	twQs	TwQs	Tw6s	TwQs	Tr6z	TwQs	TwQz	TwQs	TwQz	TwQs	TwQs	TwQs	Tw5s
THWOWN	Tw5n	Tw6n	Tw6n	=	Tw5n	TwQn	Tw6n	Tw5n	Tw5n	Tw5n	TwQwQn	Tw5n	Tw6n	Tw5n	Tw5n	Tw5n	Tw5n	Tw5n	Tw5n	Tw6n	Tw5n	Tw9n	T@wQm	T@w6n	Tw6n	Tw5n	TwQn	Tw6n	TwQN	Tw5n	Tw5n	Tw9n	TwQn	Tw6n	Tw6n	Tw5n	Tw6n	T@w5n	Tw5n	Tw5n	Tw6n	Tw6n	Tw6n	Tw5n	Tw5n
THWUILT	TwIlt	TwElt	TwIlt	Tw	TwUlt	TwIlt	TwIlt	TwQlt	tw@lt	TwIlt	Tw@w@t	TwIlt	TwQlt	TwIlt	TwIlt	tw@lt	TwQlt	TwIlt	TwUlt	TwIlt	TwIlt	Twit	TwUlt	DvUlt	=	Twut	TwQlt	TwUlt	suw@lt	TwIlt	twUlt	TwIlt	TwQlt	TwUlIt	TwIlt	TwQt	Twult	twElt	twUlt	TwIlt	TwUlt	TwIlt	TwIlt	TwIlt	TwQlt
TOWSE	t6s	t6s	t6z	t6	t6s	t5z	t6s	t5s	Twuz	tw6z	tw6s	t6z	t6z	t6s	t6z	t6s	tus	t6s	t5s	t5s	t6si	t6z	t6s	t6z	t6z	t5z	t6s	t6z	tw5s	t6s	t6s	t6s	t6z	t6s1	t6s	twQz	t6s	t6s	tw6z	t6z	t6s	t6z	tw6s	t6z	t6z
TRASS	tr{s	tr#s	tr{s	tr{s	tr{s	tr{s	tr{s	tr{s	tr{s	tr{s	tr{z	tr{s	tr{s	tr{s	tr	tr#s	tr{s	tr{s	str{s	tr{s	trVs	tr{s	tr{s	tr#s	tr{s	tr#s	tr{s	tr#s	tr1s	tr{s	tr{s	tr{s	tr{s	tr{s	tr{s	tr{s	tr{s	tr{s	tr#s	tr{s	tr{z	tr{s	tr{s	tr#s	tr{s
TREESE	tris	tris	triz	triz	tris	TrEs	tris	tris	Triz	triz	tris	triz	triz	triz	tris	triz	tris	tris	tris	tris	triz	triz	tris	triz	tris	triz	trEs	tris	tr8sE	tris	tris	triz	Triz	tris	tris	tris	triz	tris	tris	tris	tris	tris	triz	tr1z	triz
TROW	tr5	tr5	tr6	Tr5	tr5	tw5	tr6	tr5	Tr5	tr5	tr5	tr6	tr6	tr6	tr6	tr5	Tr5	tr6	tr5	tr6	tr5	Tr9	tr5	tr6	tr6	tr5	tr5	tr6	tr5	tr6	tr5	tr6	f	tr5	tr6	Tr5	tr5	tr5	=	tr6	tr6	tr6	tr6	tr5	tr5 tr5 tr5 tr6
TRURE	trur	tr9	=	tr	trur	tur@	tr9r	tru	tru	tru	truri	trur	Tr3	tr	tr	trur	T3r	truw3	tr3r	trur	truri	tr3r	t@r3r	tr3	trur	=	Tr3	tr3	trur	trur	tru	trur	tr3r	trur1	Tr9r	tr3r	tru	trur	trur	trur	trur	trur	tru3	trur3	tr9
TRURSE	truz	tr3s	tr	trurs	tr3s	tr2s	trurs	trus	Tw8s	t3rs	trus	truz	truz	tr3s	tr3s	trus	T3s	tr3s	tr3s	tr3s	truzi	tr3rs	Trus	trus	tr3s	truz	tr3s	trus	tr3s	tr3s	tr3s	tr3s	Truz	trus1	tr3rs	t3 trus	tr3s	T@ tr3s	tr3s	tr3s	tr3s	Tr trus tr3s	tr3s	tr3rs	trus
TUISE	tuwis	tuz	twis	t4s	tuz	twus	t2z	trus	tuz	tuwIz	tUs	tuwis	Tuz	twiz	tuwiz	tuz	tus	twis	tus	twIs	Juz	tuz	twis	tWz	tWs	tWz	twis	tWz	twis	tus	tuw@s	twiz	Tuz	twiz	tw4s	t4z	twus	tWs	tus	twiz	tWs	t4z	twiz	tuz	tuz
TUME	tWm	tWm	tWm	tWm	tWm	tum	tum	tWm	tum	tum	tVm	tum	tWm	tWm	tum	tum	tum	tWm	tum	tWm	tWm	tWm	Tum	tWm	tWm	tWm	tum	tWm	tumE	tum	tum	tWm	tum	tWm	tum	tum	tVm	tWm	tum	tWm	tWm	tum	tWm	tum	JWm
TWALPH	tw{lf	tw{lf	tw{lf	twEl	twElf	tw{lf	tw{lf	tw{lf	flQf	Tw{lf	twQlf	tw{lf	Tw{lf	tw{lf	twQlf	wQlf	twQlf	tw{lf	twElf	twQlf	tw{lf	twQlp	Tw{lf	tw{lf	tw{lf	T	twQlf	twQlf	tw{lf	tw{lf	tw9f	tw{lf	Tw{lf	tw{lf	tw{lf	twQlv	twQlf	twQlf	twQlf	tw{lf	TwQlf	tw{lf	tw{lf	twQlf	Tw{lf
TWARK	tw#k	Tw#k	tw#k	tw9k	tw9k	tw#k	tw9k	tw9k	Tw9k	tw9k	tw#k	tw#k	tw#k	tw9k	tw9k	tw9k	Tw9k	tw9k	tw#k	tw9k	tw9k	tw9k	Tw#k	tv#k	tw#k	tw#k	tw9k	tw#k	Tw#k	tw9k	tw9k	Tw9k	Tw9k	tw#k	tw#k	Tw9k	tw9k	tw9k	tw#k	tw9k	Tw9k	tw#k	tw#k	Tw#k	T9k
TWERE	Tw7	tw3	tw3	tw3	tw8	tw7	tw3	tw3	v@w8	tw3r	tw8	tw3r	Tw3	tw3	Tw3	Tw3	Tw8	tw3	tw3	tw3	tw8r	tw3	Tw3	tw8	tw	tw3	Tw3	tw7	Tij8	tw3	tw8	tw3	Tw8	tw3	tw8r	Tw3r	tw3	tw3	tw3	tw3	dw3r	tw3	tw7	tw3	Tw3
TWOLE	twQl	twQl	twQl	twQ	twQl	twQl	twQl	twQl	Tw5l	twQl	twQl	twQl	TwQl	TwQl	twQl	twQl	twQl	twQl	twQl	twQl	twQl	twQl	twQl	twQl	twQl	twQlf	twQl	twQl	twQl	twQl	twQl	TwQl	twQl	twQl1	tw6l	tw5l	twQl	twQl	twQl	twQl	twQl	twQl	twQl	tw5l	twQl
TWORE	tw9	tw9	tw9	tw9	tw9	tw9	tw9r	tw9	Tw9	tw9	twQr@	tw9r	Tw9	tw9	tw9	tw9	Tw9	tw9	tw9	tw9	tw9r	tw9	tw9	tv9	tw9	tw9	tw9	tw9	tw9r	tw9	tw9	Tw9	tw9	tw9	Tw9r	Tw9r	tw9	tw9	tw9	tw9	Tw9	tw9	tw9	tw9	Tw9
TWOWN	twQn	Tw6n	t	tw5n	tw5n	twQn	tw6n	Twun	Tw5n	tw5n	twQn	tw5n	Tw6n	TwQN	twQn	tw5n	T5n	tw5n	tw6n	tw6n	tw5n	Tw9n	tw5n	tw6n	tw	=	twQn	tw6n	Tw9n	tw5n	tw5n	tw9n	Tw9n	tw6n	tw6n	Tw5n	tw6n	tw5n	tw6n	Tw5n	twQN	tw6n	tw6n	Tw5n	Tw5n
TWUG	twVg	twVg	twVg	twVg	twVg	twVg	twVg	twVg	TVg	twVg	twVg	twVg	TwVg	twVg	twVg	twVg	twVg	twVg	twVg	twVg	TwVg	twVg	TwVg	twVg	twVg	twVg	TwVg	twUg	tug@	twVg	twVg	twVg	twVg	twVg	TVg TwVg	TwVg	twVg	twVg	twUg	twVg	Twug	twVg	twVg	twVg	TwVg
TWUSQUE	twusk	twVsk	twVsk	twVsk	twusk	twVsk8	twUsk	twus	TwUsk	twUsk	tw@skwi	twusk	Twuz	twVsk	TwVsk	tw9sk	twusk	TwVsk	twVsk	twuskW	twIzik	tw@kw@	tw3sk	v3sk@	twusk	twVsk	twQsk	twVsk	twEskE	twVsk	twVsk	tuskW	Tw@sk	twusk1	TwQsk	Twuks T@wu	twVzkW	twusk	twusk8	twusk	twusk	twusk	twusk	TwVsku	TwVsk
VACHE	v{J	v{S	v{S	v{J	v1S	v{S	v1S	w1J	v{S	vE_	v{Ji	=	v{J	v{S	v{S	v#k	v1S	v{J	v1J	v1S	v1J	v1S	v{lk	v#S1	v	v#S	v1S	v#S	v#J	v1J	v{J	v#S	v1S	v#J1	v#S	v{lJ	v{S	v{S1	f{S	v{S	v{J	v{S	v1S	v{S	v1J
VANC	v{Nk	v{Nk	v{Nk	v{Nk	v{Nk	v{Nk	v{Nk	v{Nk	v{Nk	v{Nk	z{n@s	v{Nk	v{Nk	vQNk	v{Nk	vVNk	v{Nk	v{Nk	v{Nk	v{Nk	v{Nk	v{Nk	v{Nk	v{Nk	v{Nk	=	v{nJ	v#Nk	v{Nk	v{nJ	v{Nk	vQNk	v{Nk	v{Nk	v{Nk	v#Nk	v{Ntk	v{Nk	vVNk	v{Nk	v{Nk	v{Nk	v{Nk	=	v{Nk
VAS	v{s	v{z	v{z	v{s	v{s	v{s	v{s	v{s	v{s	v{s	v{s	v{s	v{s	v{s	v{s	v#s	v{s	v{s	v{s	v{s	v{s	v{s	v{s	v{s	v{s	=	v{s	v#s	v#s	v{s	v{s	v#s	v{s	v{s	v{s	v{s	v{s	v{s	v{	v{s	v{z	v{s	v{s	v{s	v{s
VEESE	viz	vis	vis	vis	vis	vis	vis	wis	viz	viz	visi	viz	wiz	viz	vis	vis	vis	vis	vis	vis	vis	viz	vis	viz	vis	viz	vis	vis	vis	vis	vis	viz	vEs	vis	visi	vis	vi	vis	vis	vis	viz	vis	viz	viz	vis
VIGN	f2n	v2n	vin	vin	v2n	vIN	v2n	w2n	vIn_	vIn_	vIg@n	v2n	wIN	vIN	vIn	vIn	v2n	v2n	v2n	v2n	v2n	vINg	vIN	v2_@n	vIn	vIn	vIn_	v2n	vI_@n	vIn_	v2n	v2n	vIg@n	v2n	vIg@n	vIN	v2n	vIg@n	v2n	vInj@	vIg	vIg@n	v2n	vI_@n	v2n
WAICE	w1s	w1s	w1s	w1s	w1s	w1s	w1s	w1s	w1k	w6s	w2s	w1k	w1J	w1s	w1s	w1k	w1S	w1s	w1s	w1s	w1s	w1s	w1s	v1s	w1s	w1s	w1s	wE w#s	w2s	w1s	w1s	w1s	w1s	w2J1	w2s	w1s	w1s	w2s	w1s	w1s	w1s	w1s	w1s	w1s	w1S
WALC	w9k	w{	w{lk	w{lk	w{lk	w{lk	w9k	wQlk	wQlk	w{lk	wQlk	w9lk	w{lk	wQlk	w{lk	w9lk	wQlk	wQlk	wQlk	wQls	w{lk	wQlk	wQlk	vVlk	w{lk	w9k	wQlk	wQlJ	w{lk	wQlk	w9k	wQk	w{lk	wQlk	wQlk	wQls	wQlk	wQlk	wQlk	wQlk	w{lk	w{lk	w{lk	wQlk	wQlk w{lk
WAUCE	w9s	w9s	w6s	w9s	w9s	w6s	w9s	w9s	wuz	wVs	wVs	w6k	w6J	w9s	w9s	w5S	w9S	w9s	w6s	w6J	hw6s	w9s	w9k	vQs	w6s	w9s	w9s	wQs	w#s	w6s	w9s	w9s	w9s	w6k1	w#k	wus w9s	w6s	w9s	w9s	w9s	w1s	w9s	w9s	w6s	w9S w9 w9S
WEICH	w1J	w2k	wiJ	wiJ	wiJ	wiS	w2J	wiJ	wEs	wiJ	wEJ	w2k	wiJ	wiJ	w2J	wiJ	wEJ	wiJ	w1J	wiJ	wiJ	wIJ	wik	v2J	=	w2X	wiJ	wiS	wiJ	wiJ	w1J	hw2k	wI	wiJ	w2S	wisJ	wiJ	w2k	w2k	w1S	wiJ	w2J	wiS	w1J	wiJ
WHA	w#	w#	w{	w#	w{	w#	w#	w#	w#	w#	w#	w#	w#	w#	w#	w#	w#	w9	w#	w#	w#	w#	w#	w#	w#	w#	w#	w#	w#	w#	w#	hw#	w#	w#	w#	w{	wQ	w#	w#	w#	w#	w{	hw{	w#	w#
WHALL	h9l	w9l	w9l	w9l	w9l	w#l	w9l	w9l	w1l	w9l	w#l	w9l	w{l	w9l	w9l	w#l	w9l	w9l	w9l	w9l	w9l	hw9l	w9l	v9l	hw#l	w9l	wQl	w9l	w{l	wQl	w9l	hw#l	w9l	w9l	w#l	w{l	wQl	wQl	w9l	w9l	w{l	w{l	hw9l	w@l	w9l
WHAUCHE	w9J	w9S	=	w9J	w6J	w#J8	w6S	w9J	wQS	w9SI	w5J	w6J	w6J	w9S	w6S	w9S	w9S	w9J	w6S	w6J	hw6J	wElS	wQki	vQk	w9S	w9J	w9J	wuS	w6rUS	w6J	w9J	hwQS	w9J	w5k1	w6J	wVJ	w9S	w6J8	w9S	w9S	w6J	w9J	w6S	w9J	w9J w w9J
WHAZZ	hw{z	w{z	w{z	w{	w{z	w{z	w{z	w{z	w{z	w{z	wVz	w{z	w{z	w{z	w{z	wQz	w{z	w{z	w{z	w{z	w{z	w{z	w{z	v#z	w{z	w@z	w{z	w{z	w#z	w{z	w{z	hwVz	w{z	w{z	w{z	w{z	w{z	wVz	wQz	w{z	wQz	w{z	hwQz	wVz	w{z
WHOLT	hQlt	wQlt	w	wQlt	wQlt	wQlt	wQlt	wQlt	wQlt	wQlt	wQl@t	wQlt	wQlt	hwQlt	wQlt	wQlt	wQlt	hQlt	wQlt	wQlt	h9lt	hQlt	wQlt	vQlt	hQlt	wQlt	wQlt	wQlt	wQlt	hQlt	wQlt	hwQlt	wQlt	wQlt	wQlt	wQlTt	wQlt	hwQlt	wQlt	wQlt	wQlt	hwQlt	hwQlt	wQlt	hQlt
WHONE	hw5n	w5n	w5n	w5	hw5n	wQn	w5n	hw5n	hw5n	w5n	h5n	w5n	w5n	w5n	w5n	f5n	h5n	w5n	h5n	w5n	hw5n	hw5n	hw5n	v5n	hw5n	w5n	w5n	w5n	w5n	w5n	w5n	h5n	h5n	w5n	w5n	w5n	w5n	hwQn	w5n	w5n	w5n	w5n	hw5n	w5n	w5n
WHOS	hus	hus	=	hu	huz	huz	huz	w5z	wuz	huz	huz	huz	huz	huz	wQz	huz	huz	huz	wQs	huz	hus	hwu huz	huz	vQs	=	huz	huz	huz	huz	wQs	huz	huz	huz	wQz	huz	huz	huz	huz	huz	wQs	huz	hQs	huz	wQs	h6z
WHUMB	wVm	wVm	wVm	=	wUm	wVmb	wVmb	wVmb	wVm	wVmb	wVmb	wVm	wVm	wVm	wVm	wVm	wVm	wVm	hVm	wVm	hwVmb	hum	wVm	vVm	wVm	wVm	wum	wum	w6mb	wVmb	wVmb	hwVm	wVmb	wVm	hum	wVm	wVmp	hwVmb	wVm	wVm	wQN	wVm	hwum	wVm	TwVm wVm
WIS	wIs	wIz	wIs	wIs	wIs	wIs	wIs	wIs	wIz	wIs	wIs	wIs	wIs	wIz	wIs	wIs	wIs	wIs	wIs	wIs	wIs	wIs	wIz	vIs	wIs	wIs	wIz	wIz	wIs	wIs	wIs	hwis	wIs	wIz	wIs	wIs	wIs	wIs	wIz	wIz	wIz	wIs	wIz	wIs	wIs
WOUGE	wuZ	wuZ	w6_	=	wuZ	wQn_	w6_	w6n_	wuZ	wu_	w5_	w6g	wu_	wuZ	w5g	wu_	wu_	wu_	w6Z	w6_	wu_	wuZ	wuZ	v6Z	=	w5g	wu_	wuZ	wuJ	wu_	wu_	wuZ	wQn_	wu_1	wu_	w6n_	w6_@	wu wU_	=	wuZ	w6_	w6_	w6Z	w5_	w5g
WRAWSE	r9s	r9z	r9s	r	r9z	r{S	r9s	r9s	r{z	r6z	wQs9	r9z	r6z	r9rs	r9s	r6fs	r9s	r9z	r1s	r9s	w9rs	r9z	r	r6zi	r	r	r9s	r9s	r#s	r1s	r9s	r9s	r{nz	r#z1	r6wIs	r9s	r1z	r{s	r9z	r9s	r6s	r9z	r9z	r9s	r9z r9z r6z
WREWTH	ruT	ruT	ruT	=	ruT	rEvT	ruT	riT	rET	rET	rErT	ruT	ruT	rET	r@ ruT	rET	ruT	ruT	ruT	ruT	rElT	friT	w	rET	ruT	ruT	rEJ	rurs	rET	ruT	riT	ruT	ruT	r@ ruT	rEnf@T	r8rT	rET	ruwIT	s ruT	ruT	rElT	ruT	riT	rET	riT
WRICHE	rIJ	riS	r2J	=	rIS	rIS8	r2J	rIJ	rIS	rIrS	r2J	r2k	riJ	riJ	r2S	rIJ	riS	riS	r2J	r2J	r2J	riS	riS	rIJ	r2k	rIS	rIJ	riS	w2J@	r2J	r2J	r2S	riJ	riS1	r2J	rIJ	=	riJ	riS	riS	riJ	r2J	riS	riJ	riJ
WROUNGE	r6n_	rVn_	r6n_	=	r6n_	r6n_	r6n_	r5n_	run_	r6n_	rQN_	r6n_	r6n_	r6n_	r6n_	r6n_	r6n_	r6n_	r6n_	r6n_	r5n_	run_	r6n_	run_	r6n_	r6n_	r6n_	run_	=	run_	r6n_	r6n_	rQn_	r6n_	r6n_	r6n_	r6n_	r6n_	r6n_	r6n_	r6n_	r6n_	r6n_	r6n_	r6n_
YALK	j9k	jQlk	j{lk	j{lk	jQlk	j{lk	j9k	j{lk	j{lk	j9lk	jQlk	j9lk	j{lk	j9lk	j9k	j9lk	jQlk	j{lk	jQlk	j{lk	j{lk	j{lk	jQlk	j{lk	j{lk	j9lk	jQlk	j9k	j{lk	j{lk	jQlk	jQlk	j{lk	j{lk	j9k	j9lk	j{lk	jQlk	j{lk	jQlk	j{lk	j{lk	j9lk	j{lk	jQlk
YEC	jEk	jEk	jEk	jEk	jEk	jEk	jEk	jEk	zEk	jEk	jEk	jEk	jEk	jEk	jEk	jEk	jEk	jEk	jEk	jEk	jEk	jEk	jEk	jEk	jEk	jEk	jEk	jEk	jEk	jEk	jEk	jEJ	jEk	jEk	jEk	jEk	jik	jEk	jEk	jEk	jEk	jEk	jEk	jEk	jEk
YEESE	jiz	jis	jis	jiz	jis	jis8	jis	jiS	jis	jiz	jisi	jiz	jiz	jis	jis	jis	jis	jis	jis	jis	jisi	giz	jis	jis	jis	jis	jis	jis	jis	jis	jis	jis	jis	jis	jisi	jis	jis	jis	jis	jis	jis	jis	jis	jiz	jis
YIVE	jiv	j2v	j2v	j2v	j2v	j2v	j2v	j2v	jIv	j2v	j2v	j2v	jiv	j2v	j2v	j2v	j2v	j2v	j2v	j2v	j2v	j2v	viv	2vi	j2v	j2v	j2v	j2v	ivE	j2v	j2v	j2v	j2v	j2v	j2v	g2v j2	jIv	jiv	jIv	j2v	jiv	j2v	j2v	jIv	j2v
YONT	jQnt	jQnt	jQnt	jQnt	jQnt	jQnt	jQnt	jQnt	jQnt	jQnt	jQnt	jQnt	jQnt	jQnt	jQnt	jQnt	jQnt	jQnt	jQnt	jQnt	jQnt	jQnt	jQnt	jQnt	jQnt	jQnt	jQnt	jQnt	jUnt	jQnt	jQnt	jQnt	jQnt	jQnt	jQnt	j5nt	jQnt	jQnt	jQnt	jQnt	jQnt	jQnt	jQnt	jQnt	jQnt
YOUNGE	j6n_	jVn_	j6n_	j	jVN	jVNj8	j6n_	jVN	Wn_	jVn_	jVN	jVN	j6n_	jUn_	j6n_	Wn_	Wn_	j6n_	j6n_	jVn_	jQn_	Wn_	j6n_	WN	j6n_	j6n_	jVn_	jVNg	Wn_	j6n_	jVN	j6n_	Wn_	jVn_	Wn_	jVn_	jQN_	j6n_	j6n_	j6n_	jUn_	j6n_	jVn_	jUn_	jVNg
ZALPH	z{lf	z{lf	z{lf	z{lf	z{lf	z{lf	z9lf	z{lf	z{lf	z{lf	z{lf	z{lf	z{lf	z{lf	z{lf	z{lf	z{lf	z{lf	z{lf	z{lf	z{lf	z{lf	z{lf	z{lf	z{lf	z9lf	zQlf	z#lf	z{lf	z{lf	z{lf	z{lf	z{lf	z{lf	z{lf	z{lf	z{lf	z{lf	z{lf	z{lf	z{lf	z{lf	z{lf	z{lf	z{lf
ZAQUE	z{k	z#k	=	z{k	z{k	z{k	z{k	z{k	z1k	z{k	z@kwi	z{k	z{k	z{k	z{k	z{k	z{k	z{k	z{k	z#k	z{kW	z9k	z{lk	z#k	z#k	z{	z1k	z{k	z{kW	z{k	z{k	sVk8	z{k	z{kW	=	z9k	z{k	z{k	z#k	z{k	z{k	z1k	z1k	=	z1k
ZARSE	z#s	z#s	z#s	z#s	z#s	z#s	zEs	z#s	z#z	z#s	z#s	z#rs	z#z	z#s	z#s	z#z	z#s	z#s	z#s	z#s	z1j@rs	z#s	z#s	z#z	z#s	z#z	z#s	z#s	z#s	z#s	z#s	z#s	z#s	z#s	z#s	z#z	z#s	z#s	z#s	z#s	z#s	z#s	z#s	z#rs	z#s
ZAUSE	z9s	z9z	z6s	z9s	z9z	z6s	z9s	z9s	z1z	z9s	z9s	z6s	z6z	z9s	z9s	z6s	z9s	z9s	z6s	z6s	z6s	z9s	z6s	z9z	z6s	z9z	z9s	zus	z6s	z6s	z9s	z6s	z9z	z6s	z1Ws	z9z	z6z	z9z	z6s	z9s	z6s	z9s	z9z	z9z	z9z
ZENGE	zEn_	zEn_	zEn_	z	zEn_	zEn_	zEN	zEn_	zEnJ	zENg	zEn_i	zEN	zEn_	zEn_	zEn_	zEn_	zEn_	zEn_	zEn_	zEn_	zEn_	zEn_	zENg	zEN	zENg	zEn_	zEn_	zEn_	zEnJ	zEn_	zEn_	zEn_	zEn_	zEn_	zEn_	zEn_	zIN	zEn_	zEn_	zEn_	zEn_	zEn_	zEn_	zEn_	zENT
ZI	zi	zi	zi	zi	zi	zi	zi	z	zi	zi	z2	zi	zi	zi	zi	zi	zi	zi	zi	zi	zi	zi	zi	zi	zi	zi	z2	zi	zi	z2	zi	zi	zi	zi	z2	zI	zi	z2	zI	zi	zi	zi	z2	zi	zi
ZOOK	zuk	zUk	zUk	zuk	zUk	zuk	zuk	zuk	zuk	zUk	zuk	zuk	zuk	zUk	zUk	zuk	zuk	zuk	zuk	zuk	zuk	zUk	zuk	zuk	zuk	zuk	zuk	zuk	zUk	zUk	zuk	zuk	zuk	zuk	zuk	zuk	zUk	zuk	zUk	zUk	zUk	zuk	zUk	zuk	zuk
ZOOSE	zuz	zus	zus	zus	zus	zus	zuz	zus	zuz	zus	zus	zus	zuz	zus	zus	zus	zus	zus	zus	zus	zus	zus	zus	zus	zus	zus	zus	zus	zus	zus	zus	zus	zuz	zus	zus	zuz	zus	zuz	zus	zus	zus	zus	zus	zuz	zus
ZOS	zQs	zQs	zQs	zQ	zQs	zQs	z5s	zQz	z5z	zQz	zQs	zQs	zQs	zQs	zQs	z5s	zQs	zQs	zQs	zQs	zQs	zQs	zQz	zQs	zQs	zQz	zQs	zQs	zQz	zQs	zQs	zQs	zQs	zQz	zQz	zQs	zQz	zQs	zQz	zQs	zQs	zQs	zQs	zQs	zQz

## Sheet: Transcription_revised2
ITEM	Subj1	Subj2	Subj3	Subj4	Subj5	Subj6	Subj7	Subj8	Subj9	Subj10	Subj11	Subj12	Subj13	Subj14	Subj15	Subj16	Subj17	Subj18	Subj19	Subj20	Subj21	Subj22	Subj23	Subj24	Subj25	Subj26	Subj27	Subj28	Subj29	Subj30	Subj31	Subj32	Subj33	Subj34	Subj35	Subj36	Subj37	Subj38	Subj39	Subj40	Subj41	Subj42	Subj43	Subj44	Subj45
	M	F	F	F	F	F	F	F	F	F	M	F	F	F	F	F	F	F	M	M	F	F	F	F	F	F	F	F	F	F	F	M	F	F	M	F	F	F	F	F	F	M	F	M	F
BAFF	b{f	b{f	b{f	b{f	b{f	b{f	b{f	b{f	b{f	b{f	b{f	b{f	b{f	b{f	b{f	b{f	b{f	b{f	b{f	b{f	b{f	b{f	b{f	b#f	b{f	b{f	b{f	b{f	b{f	b{f	b{f	b{f	b{f	b{f	b{f	b{f	b{f	b{f	b{f	b{f	b{f	b{f	b{f	b{f	b{f
BASP	b{sp	b{sp	b{sp	b{sp	b{sp	b{sp	b{sp	b{sp	b{sp	b#sp	b{sp	b{sp	b{sp	b{sp	b{sp	b#sp	b{sp	b{sp	b#sp	b#sp	b{lsp	b{sp	b{sp	b#sp	b{sp	b{sp	b{sp	b{sp	b{sp	b{sp	b{sp	b#sp		b{sp	b{sp	b#sp	b{sp	b{sp	bVsp	b{sp	b{sp	b{sp	b{sp	b{sp	b{sp
BLAUCE	bl9S	bl9s	bl6s	bl9s	bl9s	bl6s		bl9s	bluS	bl9s	bl6s	bl6k	bl6J	bl9s	bl9s	bl9k	bl9S	bl9k	bl6s	bl9s	bl6k	bl9s	bl6s	bl6S	bl6s		bl9J	bl#S	bl6J	bl9J	bl9s	bl9s	bl6J	bl6J1		bl9k	bl6S	bl#S	bl6S	bl9s	bl6J	bl6s	bl9s	bl9s	blus
BLAUCHE	bl9S	bl6S	bl6S		bl6S	bl6S	bl6S	bl9J	bl1Z	bl9S	bl6J	bl6J	bl6J	bl9S	bl9S	bl9k	bl9S	bl9S	bl6S	bl6S	bl6J	bl9S	blQk	bl6S	bl6		bl9J	bl9S	bluJ	bl6s	bl{J	bl9S	bl6J	bl6k1	bl#S	bl9J	bl6S	bl6JE	bl5S	bl9S	bl6J	bl9Ji		bl6J	bluS
BLEASE	blis	bliz	bliz	blis	bliz	bliz	bliz	bliz	bliz	blis	b@liz	bliz	bliz	bliz	bliz	bliz	blis	blis	blis	blis	bliz	bliz	blis	bliz	bliz	bliz	bliz	blis	blis	bliz	blis	blis	bliz	bliz	blis	blis	blis	bliz	bliz	bliz	bliz	bliz	bliz	bliz	blis
BLIGN	bl2n	bl2n	bl2n	bl2n	bl2n	bl2n	bl2n	bl2n	bl2n	bl2n	blIN	bl2n	blin	bl2n	bl2n	bl2n	bl2n	bl2n	bl2n	bl2n	bl2n	blIn	bl2n	bl2n	bl2n	bl2n	bl2n	bl2n	bl2Ng	blin_	bl2n	bl2n	blIn_	bl2n	bl2n	blIN	bl2n	blIg	bl2n	bl2n	blEN	blig@n	bl2n	bl1n	bl2n
BLINE	bl2n	bl2n	bl2n	bl2	bl2n	bl2n	blin	bl2n	bl2n	blIn_	bl2n	bl2n	bl2n	bl2n	bl2n	bl2n	bl2n	bl2n	bl2n	bl2n	bl2n	bl2n	bl2n	bl2n	bl2n	bl2n	bl2n	bl2n	bl2n	bl2n	bl2n	bl2n	bl2n	bl2n	bl2n	bl2n	blIn	bl2n	bl2n	bl2n	bl2n	bl2n	bl2n	bl2n	bl2n
BLIRGE	bl3Z	bl3_	bl3_		bl3Z	bl7_	bl3_	bl3_	bl3Z	bl3_	bl3_	bl3_	blij3_	bl3_	bl3_	bl3r_	bl3_	bl3_	bl3_	bl3_	bl3_	b3_	bl3	bl#rgs	bl3_		bl3_	bl3_	bl2_@	bl3_	bl3_	bl3_	bl3_	bl3_	bl3r_	bl3_	bl3_	bl3_	bl3_	bl3Z	bl3g	bl3_	bl3_	bl3r_	bl3k
BLISE	bl2s	bl2z	bl2z	bl2s	bl2z	blIs	bl2s	bl2s	bliz	bl2z	bl2s	bl2z	bliz	bl2z	bl2s	blis	blis	blIs	bl2s	bl2s	bl2s	blis	blis	bl2z	bl2s	bl2z	bl2s	blis	blIsE	bl2s	blIs	blis	bl2z	bl2z	bl2s	bl2z	blIs	blIs	bliz	bliz	bl2s	bl2s	bl2z	bliz	blis
BLUISE	bluwis	bluz	blwiz	bl6s	bluz	blVs	bluz	blus	bluz	bluz	blusi		bluz	bluwiz	bluz	bluz	blus	blus	bluwIs	blWs	blw2z	bluz	bluz	bluwiz	bluz	bluz	blus	blus	bluwIsk	blus	blus	bluwiz	blus	bluwis1	blus	bluz	bluz	bluz	bluz	bluz	blus	bl4s	bluz	bluz	bluS
BLYNCH	blInJ	blInJ	blInJ	blInJ	blInJ	bl2nJ	blInJ	bl2nJ	blINT	blInJ	bl2nJ	blInJ	blInJ	blIn	bl2nJ	blInJ	blInJ	blInJ	blInJ	blInJ	blInJ	blInJ		blInJ	blInJ	blInJ	bl2nJ	blInJ	bl2nJ	blInJ	blInJ	blInJ	blInT	blInJ	bl2nJ	blInJ	blInJ	bl2nJ	blInJ	blInJ	bl2nJ	blInJ	blInJ	bl2nJ	bl2nJ
BOUCHE	b6S	buS	buS		b9S	buS	buS	bruJ	buS	br6S	b6Ji	bu	b6J	buS	b5S	buS	buS	buS	b5J	buS	b6J	b5S	buS	b6S	buS	buS	buS	buS	buS	buS	b6J	buS	b6J	b6k1	buS	buJ	b6S	buS1	buS1	buS	b6J	b6J	b6S	buJ	b6J
BRASK	br{sk		br{sk	br{sk	br{sk	br{sk	br#sk	br{sk	br{sk	br#sk	br{sk	br{sk	br{sk	br{sk	br{sk	br{sk	br{sk	br{sk	br#sk	br#sk	br1sk	br{sk	br{sk	br#sk	br#sk	br#sk	br{sk	br#sk	br{sk	br{sk	br{sk	br#sk	br{sk	br{sk	br#sk	br{sk	br1sk	br#sk	br#sk	br{sk	br#sk	br{sk	br{sk	br#sk	br{sk
BREC	brEk	brEk	brEk	brEk	brEk	brEk	brEk	brEk	brEk	brEk	brEk	brEk	brEk	brEk	brEk	brEk	brEk	brEk	brEk	brEk	brEk	brEk	brik	brEk	brEk	brEk	brEk	brEk	brEk	brEk	brEk	brEJ	brEk	brEk	brEk	brEk	brEk	brEk	brEk	brEk	brEk	brEk	brEk	brEk	brEk
BREKE	brik	brEk	bik	brik	brik	brEkj8	brik	br1k	brEk	brik	brEk	brik	brik	brik	br1k	br1k	brik	brik	br1k	brik	brEki	brEk	brik	brEki	brik	brEk	brik	brEk	brEk	brik	brik	brEk	brE	brEk1	brEk	br1k	brEk	brEki	brik	brik	brEk	brik	brik	brEk	brik
BRETE	brit	br1t	brit		brEt	brEt8	br1t	brEt	brEt	brit	brit	brit	brET	brit	brEt	brit	brit	brit	br1t	brit	brEt	brit	brEt	brEt1	brit	brEt	brEt	brit	brEtE	brit	brEt	brEt	brEt	brEt1	brEt	br1t	brEt	brit	brit	brit	brEt	brit	brit	brit	brEt
BROLK	brQlk	brQlk	brQlk	brQlk	brQlk	brQlk	brQlk	brQlk	brQlk	br5k	br5lQk	brQlk	brQlk	brQlk	brQlk	brQlk	brQlk	brQlk	brQlk	brQlk	brUlk	brQlk	brQlk	brQlk	brQlk	brQlk	brQlk	brQlk	brQlk	brQlk	brQlk	brQlk	blQlk	brQlk	brQk	brQlk	brQlk	brQlk	brQlk	brQlk	brQlk	brQlk	brQlk	br@lk	brQlk
BROR	br9	br9	br9	br9	br9	br9	br9r	br@r	br9	br9	brQ?9	br9r	br9	br9	br9	br9	br9	br9	br9r	br9	brur	br9	br9	br9	br9r	br9	br9	br9	br9	br9	br9	brQr	br9	br9	br9r	brQr	br9r	br9	br9	br9r	br9	br9	br9	br9r	br9
BRORE	br9	br9	br9	br9	br9	br9	br9r	br@r	br9	br9r	br5r	br9r	br9	br9	br9	br9	br9	br9	brQr	br9	br5r@	br9r	br9	br9r1	br9r	br9	br9	br9r	br9r	br9	br9	br9r	br9	br9	br9r	br3r	br3r	br9r	br9	br9r	br9	br9	br9	br9r	br9
BROS	brQs	brQs	brQz	brQs	brQs	brQs	br5z	brQs	br5z	br5z	brQs	brQs	brQs	br5z	brQs	br5z	brQs	br5s	brQs	br5z	br5z	brQs	brQz	br5z	brQs	br5z	br5z	brQs	br5s	brQs	br5z	brQs	br5z	brQs	br5z	brQs	brQs	brQs	br5	brQs	br5z	brQs	br5z	br5z	br5z
BUKE	bWk	bWk			bWk	buk	bWk	bWk	buk	buk	bWk	buk	bWk	bWk	buk	buk	buk	bWk	bWk	bWk	bWk	bWk	buk	bWk	bWk	bWk	bWk	bWk	buk	buk	buk	buk	buk	bWk	bWk	buk	bWk	bWk	buk	bWk	buk	bWk	buk	bWk	bWk
BUNE	bWn	bWn	bWn	bun	bWn	bun	bWn	bWn	b5n	bun	bVni	bun	bWn	bWn	bun	bun	bun	bWn	bun	bWn	bWn	bun	bun	bun	bun	bWn	bun	bWn	blun	bun	bun	bWn	bun	bWn	bVn	bun	bWn	bWn	bun	bWn	bun	bun	bun	bun	bWn
CANC	k{Nk	k{Nk	k{Nk	k{Nk	k{Nk	k{Nk	k{Nk	k{Nk	k1Nk	k{Nk	k{ns	k{Nk	k{Nk	k{Nk	k{n	k{nJ	k{Nk	k{Nk	k{Nk	s{Nk	k{Nk	k{n	kVNk	kVNk	k{Nk	k{Nk	k{Nk	k#nJ	k{Nk	k{ns	k{Nk	k#Nk	k{Nk	k{Nk	k{Nk	k#Nk		k{Nk	k{ns	k{Nk	k{Nk	k{Nk	k{Nk	k{nk	k{Nk
CEB	sEb	sEb	kEb	kEb	sEb	kEb	sEb	kEb	kEb	sEb	sEb	sEb	kEb	sEb	sEb	kEp	sEb	sEb	sEb	sEb	kEb	sEb	sEb	kEb	sEb	sEb	sEb	sEb	sEb	sEb	sEb	sEb	sEb	JEb	sEb	sEb	sEb	kEb	sEb	sEb	kEb	sEb	sEb	sEb	sEb
CEBB	sEb	kEb	kEb	kEb	sEb	kEb	sEb	sEb	kEb	kEb	kEb	sEb	JEb	sEb	sEb	kEb	sEb	sEb	sEb	sEb	sEb	kEb	sEb	kEb	sEb	sEb	sEb	sEb	sEb	sEb	kEb	sEb	sEb	JEb	s@b	sEb	sEb	kEb	sEb	sEb	kEb	kEb	sEb	kEb	sEb
CELK	sElk	sElk	kElk	kElk	sElk	kElk	sElk	kElk	klEk	kElk	kElk	sElk	JElk	sElk	sElk	kElk	kElk	sElk	sElk		kElk	kElk	kElk	sElk	sElk	sEl	sElk	sElk	sElk	sElk	sElk	sElk	sElk	JElk	sIlk	kElk	sElk	kElk	sElk	sElk	JElk	sElk	sElk	kElk	kElk
CERM	s3m	s3m	k3m		s3m	k3m	s3m	k3m	krEm	s3m	krEm	s3m	J3m	s3m	s3m	k3m	s3m	s3m	s3m	k3m	k3m	k3m	s3m	k3m	s3m	s3m	s3m	s3m	s8rm	s3m	k3m	s3m	s3m	J3m	s3m	s3m	s3m	k3m	s3m	s3m	k3m	k3m	s3m	k3rm	k3m
CES	sEs	sEs	sEz	sEs	kEs	kEs	sEs	kEs	kEs	sEs	sEs	sEz	JEs	sEs	sEs	sEs	sEs	sEs	sEs	sEs	kEz	sEz	sEs	sEz	sEz	sE	sEs	sEs	sEs	sEs	sEs	sEs	sEs	JEs	sEs	sEs	sEs	kEs	s1	sEs	sEs	kEs	kEz	kEs	sEs
CESH	kES	sES	kES	kES	sES	kES	sES	kES	kES	kES	kES	sES	kES	sES	sES	kES	sES	sES	sES	kES	kES	klES	sES	kES	kES	sES	kES	sES	siS	sEs	sES	sES	sE	sES	sES	sEsS	kES	kES	sES	sES	kES	sES	sES	kES	sis
CHACH	J{J	J{J		J{J	k{J	k{J	J{J	J{J		tr{k	J{J	J{k	J{J	J{J	J{J	k{S	k1S	J{J	J{J	J{J	k{S	k1S	k6k	k#k	J{k		k1S	J#J	J#J	J{J	J{J	J{S	J{J	J{k	JVk	J{J	n{S	J6k	SVk	J{J	k{J	J{J	k{J	J{J	J1S
CHIEL	Jil	Jil	Jil	Jil	Jil	JEl	Jil	Jil	kil	Sil	JIl	Jil	Jil	Jil	Jil	JIl	Jil	Sil	Sil	Jil	SEl	SIl	Jil	Jil	Jil	Ji	JEw@l	Sil	JijEl	Jil	JIl	Jil	Jil	Jil	Sij@l	Jil		Jil	Jil	Jil	Jil	Jil	Sil	_il	Jil
CHONGE	JQn_	JQn_	JQn_		SQn_	JQNg	J5n_	J6n_	kQn_	JVn_	JQn_i	JQN	JQN	JQNZ	JQn_	J5n_	JQn_	JQn_	J5nJ	JQn	JQNg	kr9n_	JQN	JQn_	JQNg	JQN@	JQn_	SQn_	JQn_	kQn_	kQn_	JQn_	JQn_	JQn_	JQn_	kQn_	JQn_	JQn_	JQn_	J5n_	kQn_	JQn_	SQn_	JQn_
CHUILT	Juw@lt	JIlt	JUwUlt	J{lJ	JQlt	JVlt	JIl	JQlt	kUlt	JIlt	J@lt	JIlt	J@lt		JuwIlt	J@lt	J@lt	JwIlt	Juw@lt	JIlt	JIlt	JIlt	JUlt	JuwIlt	JUlt	JUlt	JUlt	JUlt		JIlt	JUlt	JuwIlt	JUlt	JUwIlt	JVtl@t	Jult	J@lt	J2lt	JUlt	JIlt	JUlt	JuwIlt	kIlt	JIlt	SQlt
CHYNCH	JInJ	J2nJ	JInJ	J2nJ	SInJ	kInJ	JInJ	J2nJ	kInJ	klInJ	JINsi	JInJ	sInJ	sInJ	JInJ	sInJ	sInJ	JInJ	SInJ	SInJ	JInJ	sInTJ	JIN	g2nJ	JInJ		s2nJ	JInJ	J2nJ	SInts	JInJ	JInJ	JInJ	JInJ	g@n2Nk	gInJ	JInJ	JInJ	SInJ	JInJ	sInJ	JInJ	S2nJ	JInJ	sInT
CICE	sis	s2s	s2s	k2	s2s	s2s	s2s	s2s	kIk	kik	s2s	s2s	s1J	s2s	s2s	k2s	s2s	s2s	s2s	sis	k2k	sis	s2s	k2s	s2s	sis	s2s	sisi	sikE	s2s	s2s	s2s	siS	JIJ1	s2s	sIs	sis	sis	sis	s2s	viS	s2s	sis	sisi	sik
CID	sId	sId			sId	kId	sId	kId	sId	sId	sId	sId	sId	sId	sId	sId	sId	sId	sId	kId	sId	sId	sId	kId	sId	sId	sId	sId	sId	sId	sId	sId	sId	sId	sId	sIds	sId	kId	sId	sId	sId	ksId	sId	sId	sId
CILTH	sIlT	sIlT		kIlT	sIlT	kIlT	sIlT	kIlT	klIT	slIT	klIT	sIlT	sIlT	sIlT	sIlT	sIlT	sIlT	kIlT	sIlT	sIlT	k2lT	kIlT	klIT	kIlT	sIlT	sIlT	sIlT	sIlT	s2T	sIlT	sIlT	sIlT	kIlT	JIlT	gIlT	klIT	klIT	kIlT	sIlT	sIlT	JIlT	sIlT	sIlT	kIlT	sIlT
CLALF	kl{lf	kl#f	kl6f	kl6f	klQlf	kl{f	kl{lf	gl{lf	kl#f	kl{f	kl{f	kl#lf	kl{lf	kl{f	kl#f	klVf	kl{lf	kl{lf	kl#f		kl1f	kl#f	kl{lf	kl{lf	kl{f		kl#f	kl#f	gl#f	kl{lf	kl{lf	kl{lf	kl{lf	kl{lf	gl{lf	kl{lf	kl{	kl{lf	kl{lf	klQlf	kl{lf	kl{f	kl#f	kl#f	k{lf
CLALVE	kl{lv	kl#lv	kl{l	kl{lv	kl#lv	kl#v	kl9lv	kl{lv	kl#v	kl{v	kl1v	kl{lv	kl{lv	kl{lv	kl{lv	kl{lv	kl{lv	kl{lv	kQlv	kl{lv	kl{lv	kl#lv		kl#v	kl{lv	kl#lv	kl1v	kl#v	kl#lv	kl{lv	kl{lv	kl{lv	kl1v	kl{v	g@l{lv	kl{lv	kl{fl@	kl{lv8	kl{lv	kl{lv	kl{lv	kl#lv	sl{lv	kl{lv	k{lv
CLOME	kl5m	kl5m	kl5	kl5m	kl5m	klQm	kl5m	kl5m	kl5m	kl5m	kl5m	kl5m	kl5m	kl5m	kl5m	kl5m	kl5m	kl5m	kl5m	kl5m	kl5m	kl5m	kl5m	kl5m	kl5m	kl5m	klQm	kl5m	kl5m	kl5m	kl5m	kl5m	kl5m	kl5m	kl5m		klQml@	kl5m	kl5m	kl5m	kl5m	kl5m	kl5m	kl5m	kl5m
CLUGUE	kluZ	kluZ	kluZ	gluk	klug	kluZ	klug	klug	kluZ	kl9g	gluki	klug	kluJ	klug	kl6g	klVg	klu_	klug	klug		klV_	kluZ	klug@	kluZu	klug	klug	klu_	klug	klugu	klu_	klu_	klugu	klu_	glugi	glu_	klVn_	glV_	klu_	klug	kluZ	klug	klug	klug	klugu	klug
COWTH	k6T	k6T	k6	k6T	k6T	k5T	k6T	k6T	kuT	k6T	kwElT	k6T	k6T	k6T	k6T	k6T	k6T	k6T	k6T	k6T	k6T	k6T	k6T	k6T	k6T	k6T	k6T	k6T	k6T	k6T	k6T	k6T	g6T	k6T	k6T	k6T	k6T	k6T	k6	k6T	k6T	k6T	k6T	k6T	k6T
CRICHE	kriS	kriS	kriS	kriJ	krIS	krIJ	kriS	gr1J	puS	kriS	gruJsi	kr2k	kriJ	kriS	kr2S	kriS	kriS	kriS	kr2S	kriJ	kr2nJ	kriS	kriS	krIS	kriJ	krIS	kr2J	kriS	krikE	kr2J	krInJ	kriS	kriJ	krik1	gr2S	krIJ	grIJ	griS	kriS	kriS	kriJ	kriS	kriS	kriJi	kriS
CRUSQUE	krusk@	krVsk	krVsk	krusk	krusk	krusk	krVsk		krusk	krusk	kr@swik	krusk	krusk	krVsk	krVsk	krusk	krusk	krusk	krusk	kruskW	krusku	kr3sk	krusk	krusk	krusk	krVsk	krusk	krVsk	krusk	krusk	krVsk	kr@skW	kruzkW	krVsk	krusEk	s@ruk		krusk	krusk	krusk	krusk	krVsk	krVsk	krusk	krusk
DANGE	d1n_	d1n_		d{n_	d{n_	d{n_	d1n_	d1n_	d1n_	d{Ng	d{n_	d{N	d{n_	d1n_	d1n_	dEN	d{n_	d1n_	d{n_	d{n_	d1n_	d1n_	d1Ng	d1n_	d1n_	d1n_	d{n_	d#	d{n_	d{n_	d{n_	d9n_	d{n_	d{n_	d{n_	d{n_	d{n_	d#n_8	d{n_	dQNZ	d1n_	d{n_	d1n_	d{n_	d1Ng
DAUCHE	d9S	d9S	d6S	d9J	d9S	d6J	d6S	d9J	duS	d9S	dUlJ	d6k	d6J	d9S	d9S	d9S	d9S	d9S	d6S	d6S	d6J	d9S	dQk	d6S	d6S	d9S	d9J	d9S	duS	d9S	d9J	d9S	d6J	d6k1	d6J	d9J	d6S	d6S8	d9S	d9S	d6S	d4S	d9S	d9J	d9S
DECHE	dES	d1S	dES	diJ	dES	dES8	diS	dEJ	drEk	diJ	diJi	dEJ	duJ	dES	dES	diS	diS	diS	d1S	diS	diJ	diSJ	diS	dES1	diS	dES	diJ	diS	dEJ8	dEJ	dEJ	d1S	dES	dEk1	d2kS	dEJ	diS	d2S	d1S	dES	diJ	dEJ1	diS	d1J	diS
DONGE	dQn_	dQn_	dQn_	dQ	dQn_	dQn_	dQn_	dQn_	dQn_	dVn_	dQn_	dQN	dQn_	dQn_	dQn_	d5n_	dQn_	dQn_	dQn_	dQn_	dQn_	dQn_	dQNg	dQn_	dQn_	dQNg@	dQn_	dQn_	d5n_	dQNg	dQn_	dQn_	dQn_	dQn_	dQn_	dQn_	dQn_	dQn_	dQn_	dQn_		dQn_	dQn_	dQn_	dQn_
DREVE	driv	dr{v	driv	dri	driv	drEv	driv	driv	drEv	drElv	drEv	driv	driv	driv	driv	driv	driv	driv	driv	driv	drEvi	driv	driv	driv	driv	driv	drEv	driv	drEvE	driv	driv	driv	driv	dr1v1	drEv	driv	driv	drEv	driv	driv	driv	driv	driv	driv	driv
DRICHE	driS		driS		driS	drIJ8	driS	drIJ	drIk	drIJ	druJi	dr2k	driJ	driS	dr2S	drik	driS	driS	driS	dr2S	drIJ	driS	driS	drIS		drIS	driJ	driS	dr2J	dr2S	drIJ	dr2S	drIJ	drik1	dr2S	driJ	driJ	dr2S	driS	driS	driJ	dr2S	driS	driJ	drIJ
DRIECE	dris	dris	dris		dris	driS	dris	dris	drEs	dris	dr2s	dr2k	driJ	dris	dr2s	driJ	driS	dris	dr2s	dris	dris	dris	driS	dr2s	dris	dr2s	dris	dris	dr2jEJE	dris	dr2j@s	dris	dri	driJ1	dr2s	drik	drIJ	dr2k	dris	dris	dris	dr2s	dris	dris	dris
DROSE	dr5z	dr5s	dr5z		dr5z	drQs	dr5z	dr5z	druz	dr5s	dr5z	dr5s	dr5z	dr5z	dr5z	dr5s	drus	dr5s	dr5s	dr5s	dr5s	dr5s	dr5z	dr5z	dr5z	dr5z	dr5z	dr5z	dr5s	dr5z	dr5s	dr5s	dr5s	dr5z	dr6s	dr5z	dr5z	dr5s	dr5z	dr5z		dr5z	dr5z	dr5z	dr5z
DWAL	dw9l	dw9l	dw{l	dw{l	dw9l	dw#l	dw9l	dwQl	dw#l	dwQl	dw#l	dw{l	dw{l	dw9l	dw{l	dw#l	dwQl	dwQl	dwEl	dw9l	dw{l	dw9l	dw9l	dv#l	dw#l	dw5l	dw9l	dw#l	dw{l	dw{l	dw9l	dw#l	dwQl	dw#l	dwEl	dw9l	dw9l	dwQl	dwQl	dw{l	dwQl	dw#l	dw{l	dw#l	dw9l
DWALP	dw9p	dwQlp	dw{lp	dw{lp	dwQlp	dw{lp	dw9lp	dw9f	dwQlp	dw9lp	dlQp	dw{lp	dw{lp	dw9lp	dwQlp	dwQlp	dwQlp	dw{lp	dwQlp	dw{lp	dw{lp	dwQlp	dw{lp	dv#lp	dw{lp	dw9lp	dwQlp	dw9lp	dw{lp	dw{lp	dw9lp	dwQlp	dw9lp	dw{lp	dw{lp	dwQlp	dwQlp	dwQlf	dwQlp	dw{lp	dwQlp	dwQlp	gw{lp	dw{p	dwQlp
DWARB	dw9b	dw9b	dw#b	dw9b	dw9b	dw#b	dw9b	dw9b	dw9b	dw9b	dw#b	dw9b	dw#b	dw#b	dw9b	dw9b	dw9b	dw9b	dw#b	dw9b	dw#b		dw#b	dv#b	dw#b	dw9b	dw9b	dw#b	dw#b	dw9b	dw9b	dw#b	dw9b	dw#b	dw#b	dw9b	dw9b	dw9b	dw9b	dw9b	dw9b	dw9b	dw#b	dw#b	dw9b
DWARN	dw9n	dw9n	dw9n	dw9	dw9n	dw9n	dw9n	dw9n	dw9n	dw#n	dw#n	dw9n	dw#n	dw9n	dw9n	dw9n	dw9n	dw#n	dw#n	dwQn	dw#n	dw9n	dw9n	dv#n	dw#n	dw#n	dw#n	dw#n	dw#n	dw9n	dw9n	dw#n	dw9n	dw#n	dw9n	Tw9n	dw9n	dw9n	dw9n	dw9n	dw9n	dw9n	dw9n	dw9n	dw9n
DWAS	dw{s	dwQz	dw{z	dw{s	dw{s	dwVs	dwQs	dwQz	dw1z	dw{s	dwVs	dw{s	dw{s	dw{s	dw{s	dw#s	dw{s	dw{s	dw{s	dwVz	dw{s	dwQz	dw{z	dvVs	dw{s		dw9s	dw#s	dwQz	dwQz	dw{s	dwVs	dwQs	dw{s	dw{s	dw{s	dwQz	dw{s	dwQz	dwQz	dw{s	dw{s	dw{s	dwQz	dwQz
DWAWSE	dw1z	dw9s	dw9z	dw9s	dw9s	dw#zE	dw9z	dwQwz	dw1z	dw9s	dwQsi	dw9z	dw6z	dw9s	dw9s	dw9s	dw1s	dw9s	dw9s	dw9s	dw6s	dw9s	dw6s	dw#z1		dw9z	dw9s	dw9s	dw#s	d@w1s	dw9s	dw9z	dw1z	dw#z1	dw1s		dw9z	dw9s	dwQz	dw9s	dw#z	dw9z	dw1z	dw#z	dw1z
DWEKE	dwik	dwEk	dwi	dwik	dwEk	dwEk	dwik	dwik	dwik	dwik	dwEk	dwik	dwik	dwik	dwik	dwik	dwik	dwik	dw1k	dwik	dwik	dwik	dwik	dv3k	dwik	dwEk	dwik	dwik	dwEk	dwik	dwik	dwik	dwik	dwEk	dwiki	dwEk	dwEk	dwEk	dwik	dwik	dwEk	dwik	dwik	dwik	dwik
DWI	dwi		dwi	dw2	dw2	dwi	dwi	dw2	dwi	dw2	dw2	dw2	dwi	dw2	dw2	dwi	dw2	dwi	dwi	dw2	dwi	dwi	dwi	dw2	dw2	dw2	dw2	dw2	dwi	dw2	dw2	dwi	dw2	dwi	dw2	dwi	dwi	dw2	dwi	dw2	dwi	dwi	dw2	dw2	dwi
DWOU	dw#	dwu	dw{	dwu	dw6	dwQ	dwu	dw5	dwu	dwu	dw6	dw6	dw5	dwu	dw6	dw6	dwu	dwu	dw6	dw5	dwu	dw6	dwujI	dv6	dw6		dw6	dw5	du	dw6	dw5	dwu	dwi	dw6	dw6	dwu	dwu	dwu	dw5	dw6	dw6	dw6	dw6	dwu	dw6
DWOUSE	dw6s	dwus	dw6s	dw6	dw6s	dw5z8	dw6s	dw6s	dwus	dr6s	dw6s	dw6s	dw6z	dw6s	dw6z	dw6z	dwus	dwus	dw6s	dw6z	dwus	dw6s	dw6s	dw6z	dw6s	dw6s	dw6s	dw6s	duwUs	dw6s	dwus	dw6s	dw5z	dw6s1	dw6s	twuz	dw6z	dw6s	dw6z	dwuz	dw6s	dw6s	dw6s	dw6z	dw5z
DWUDD	dwVd	dwVd	dwVd	dwVd	dwVd	dwVd	dwVd	dwVd	dwud	dwVd	dwVd	dwVd	dwVd	dwVd	dwVd	dwud	dwVd	dwVd	dwVd	dwVd	dwud	dw@d	dwVd	dwVd	dwVd	dwVd	dwVd	dwVd	dw6d	dwVd	dwVd	dwVd	dwVd	dwVd	dwVd	dwVd	dwVd	dwUd	dwVd	dwVd	dwUd	dwVd	dwVd	dwVd	dwVd
DWUP	dwup	dwVp	dwVp	dwVp	dwUp	dwVp	dwVp	dwVp	dwup	dw9p	dwVp	dwVp	dwVp	dwVp	dwVp	dwVp	dwup	dwVp	dwVp	dwVp	dwVp	dwVp	dwVp	dvVp	dwVp	d@wVp	dwVp	dwUp	dwVp	dwVp	dwVp	dwVp	dwVp	dwVp	dwup	dwVp	dwVp	dwVp	dwVp	dwVp	dwVp	dwVp	dwup	dwVp	dwVp
ELCH	ElJ	ElJ	Elk	ElJ	ElJ	ElJ	ElJ	ElJ	Elk	IlJ	ElJ	ElJ	ElJ	ElJ	ElJ	ElJ	ElJ	ElJ	ElJ	ElJ	Elk	ElS	Elk	ElJ	Elk	ElJ	ElJ	ElJ	ElJ	ElJ	ElJ	ElJ	Elk	ElJ	ElJ	ElJ	ElJ	ElX	Elk	Elk	Elk	ElJ	ElJ	ElJ	ElJ
ENGE	En_	En_	En_	En_	En_	En_	En_	En_	En_	En_	In_i	ENg	En_	En_	En_	En_	En_	En_	En_	En_	En_	En_	ENg	En_	En_		En_	En_	En_@	EN	En_	En_	En_	En_	ENg	En_	En_	En_	En_	En_	En_	En_	En_	En_	En_
ENT	Ent	Ent	Ent	Ent	Ent	Ent	Ent	Ent	Ent	Ent	Ent	Ent	Ent	Ent	Ent	Ent	Ent	Ent	Ent	Ent	Ent	Ent	Ent		Ent	Ent	Ent	Ent	Ent	Ent	Ent	Ent	Ent	Ent	Ent	Ent	Ent	Ent	Ent	Ent	Ent	Ent	Ent	Ent	Ent
FAC	f{k	f{k	f{k	f{k	f{k	f{k	f{k	f{k	f{k	f{k	f{k	f{k	f{k	f{k	f{k	f{k	f{k	f{k	f{k	f{k	f{k	f{	f{k	f#k	f{k	f{s	f{k	f{k	f{k	f{k	f{k	f#k	f{k	f{k	f{k	f{k	f{k	f{k	f{k	f{k	f{k	f{k	f{k	f{k	f{k
FASP	f#sp	f#sp	f{sp	f{sp	f{sp	f{sp	f{sp	f{sp	f{sp	f#sp	f{sp	f{sp	f{sp	f{sp	f{sp	fw#sp	f{sp	f{sp	f#sp	f#sp	f{sp	f{sp	f{sp	f#sp	f{sp	f#sp	f{sp	f#sp	f{sp	f{sp	f{sp	f{sp	f{sp	f{sp	f{sp	f#sp	f{sp	f#sp	f#sp	f{sp	f{sp	f{sp	f{sp	f{sp	f{sp
FATH	f{T	f{T	f{T	f{T	f{T	f{T	f{T	f{T	f{T	f{T	f{T	f{T	f{T	f{T	f{T	f1T	f{T	f{T	f{T	f{T	f{T	f{T	f{T	f#T	f{T	f{T	f{T	f{T	f{T	f{T	f{T	f{T	f{T	f{T	f{T	f{T	f{T	f{T	f{T	f{T	f{T	f{T	f{T	f{T	f{T
FENE	fin	fEn	fin	fin	fin	fEn	fin	fin	fEn	fin	fEni	fin	fin	fin	fEn	fin	fin	fin	f1n	fin	frin	fin	fin	fEn1	fin	fin	fEn	fin	fEnE	fin	fin	fEn	fEn	fin	fEni	fin	fEn	fEn	fEn8	fin	fin	fin	fin	fEn	fEn
FLALSE	flQls	flQls	fl{ls		fl9ls	fl{ls	flQls	fl{ls	fQlz	fl9lz	f{ls	flQls	fl{lz	flQls	flQls	flQls	flQls	fl{ls	flQls	flQls	fl{ls	fl9lz	fl{ls	fQls	fl{ls	fl9s	flQls	fl#ls	fl{lsE	fl{ls	fl9s	fl9ls	fl{lz	fl{lz	fl{ls	fl{ls	fl{ls	fl{lsE	flQls	flQls	fl{ls	fl#lz	flQls	flQls	flQlS
FLES	flEs	fl{s	fl1z	flEs	flEz	flEs	flEs	flEs	flEz	flis	flEz	flEz	flEs	flEs	flEs	flis	flEs	flEs	flEs	flEs	flEs	flEs	flis	flEs	flEz	flE	flEz	flEz	flEs	flEs	flEs	flEs	fliz	flEz	flEs	flEs	flEz	flEz	flEz	flEs	flEs	flEs	flEs	flEs	flEz
FLOLL	flQl	flQl	flQl	flQl	flQl	flQl	flQl	flQl	fl9l	flQl	flQl	flQl	flQl	flQl	flQl	flQl	flQl	flQl	flQl	flQl	flQl	flQl	flQl	flQl	flQl	flQl	flQl	flQl	flQl	flQl	flQl	flQl	flQl	flQl	flQl	fQl	flQl	flQl	flQl	flQl	flQl	flQl	flQl	flQl	flQl
FLOUGHT	fl6t	fl6t	fl6		fl9t	fl6t	fl9t	fl9t	flut	fl9t	flQkt	fl9t	fl6t	fl9t	fl6t	fl6t	fl6t	fl9t	fl9t	fl6t	fl9t	fl9t	fl6t	fl6t	fl9t	fl6t	fl6t	fl6t	fluwUnt	fl9t	fl6t	fl9t	fl6t	fl9t	fl6t	fl9t	fl6t	fl9t	fl9t	fl9t	fl9t	fl9t	fl6t	fl9t	fl6t
FLOZ	flQz	flQz	flQz	flQz	flQz	flQz	flQz	flQz	flQz	fQlz	flQz	flQz	flQz	flQz	flQz	flQz	flQz	flQz	flQz	flQz	fl5s	flQz	flQz	flQz	flQz	fl5z	flQz	flQz	flQz	flQz	flQz	flQz	flQz	flQz	flQz	flQz	flQz	flQz	flQz	flQz	flQz	flQz	flQz	flQz	flQz
FOLF	fQlf	fQlf	fQlf	fQlf	fQlf	fQlf	fQlf	fQlf	fl@lf	fQlf	fQlQf	fQlf	fQlf	fQlf	fQlf	fQlf	fQlf	fQlf	fQlf	fQlf	fQlf	fQlf	fQlf	fQlf	fQlf	fQlf	fQlf	fQlf	fQlf	fQlf	fQlf	fQlf	fQlf	fQlf		fQlf	fQlf	fQlf	fQlf	fQlf	fQlf	fQlf	fQlf	fQlf	fQlf
FOOSH	fuS	fUS		fuS	fUS	fuS	fuS	fuS	fuS	fuS	fuS	fuS	fuS	fuS	fUS	fuS	fuS	fuS	fuS	fuS	fuS	fuS	fuS	fuS	fuS	fUS	fuS	fuS	fuS	fuS	fuS	fuS	fUS	fuS	fUS	fuS	fus	fuS	fuS	fUS	fuS	fuS	fuS	fuS	fuS
FOZ	fQz	fQz	fQz	fQz	fQz	fQz	fQz	fQz	fQz	fQz	fQz	fQz	fQz	fQz	fQz	fQz	fQz	fQz	fQz	fQz	fQz	fQz	fQz	fQz	fQz	fQz	fQz	fQz	fQz	fQz	fQz	fQz	fQz	fQz	fQz	fQz	fQz	fQz	fQz	fQz	fQz	fQz	fQz	fQz	fQz
FRA	fr#	fr#	fr{	fr#	fr#	fr#	fr#	fr#	fr#	fr#	fr#	fr#	fr#	fr#	fr#	fr#	fr#	fr#	fr#	fr#	fr#	fr#	fr#	fr#	fr#	fr#	fr#	fr#	fr#	fr#	fr#	fr#	fr#	fr#	fr#	fr#	fr#	fr#	fr#	fr#	fr#	fr{	fr#	fr#	fr#
FRAK	fr{k	fr{k	fr{k	fr{k	fr{k	fr{k	fr{k	fr{k	fr{k	fr{k	fr{k	fr{k	fr{k	fr{k	fr{k	fr{k	fr{k	fr{k	fr{k	fr{k	fr1k	fr{k	fr{k	fr{k	fr{k	fr#k	fr{k	fr#k	fr{k	fr{k	fr{k	frQk	fr{k	fr{k	fr{k	fr{k	fr{k	fr{k	fr{k	fr{k	fr{k	fr{k	fr{k	fr{k	fr{k
FRAUSE	fr6s	fr6s	fr6z	fr9s	fr9z	fr6z	fr6s	fr9z	fr1z	fr9z	fruz	fr6z	fr5z	fr9z	fr9s	fr6s	fr9s	fr9z	fr6s	fr6s		fruw@z	fr6s	fr9z	fr6z	fr9z	fr9z	fr9z	fr6wUs	fr6s	fr9s	fr9s1	fr6z	fr6s1	fr1Wz	fr9z	fr9z	fr9z	fr6z	fr6z	fr9z	fr9z	fr9z	fr6s	fr6z
FREAR	f7r	fr7	fr7	fr7	fr7	fr7	fr7r	fr7r	fr8	fr7r	fr8	fr7r	fr7	fr7	fr7	fr7	fr7	fr7	fr7	fr7	frij@	fr7r	fr7	fr7	fr7	fr7	fr7	fr8	fr8r	fr7	fr7	fr7r	fr7	fr7	fr7r	fr7r	fr7r	fr7r	fr7	fr7		fr7r	fr7	fr7	frij1
FREBE	frib	fr1b	frib		frib	frEb	frib	frib	frEb	frib	frEb	frib	frib	frib	frEb	frib	frib	frib	fr1b	frib	frib	frib	frib	frEb1	frib	fri	frEb	frib	frEbE	frib	frib	frib	fri	fribi	fribi	frib	frib	frib	frib	frib	frib	frib	frib	frEb	frib
FRECH	frEJ	frEJ	frEJ		frEJ	frEk	friS	frEJ	bEZ	frEJ	frEJ	frEJ	frEJ	frEJ	frEJ	frEJ	friS	frEJ	frEJ	frEJ	frEJ	frES	frEk	frEk	frEk	frES	frEJ	frES	frEJ	frEJ	frEJ	frES	frEJ	frEJ	frEJ	frEJ	frEJ	frES	frES	frEk	frik	frEJ	fr1S	frEJ	friJ
FRIME	frim	fr2m	fr2m	fr2	fr2m	fr2m	fr2m	fr2m	frIm	frIm	frIm	fr2m	fr2m	fr2m	fr2m	fr2m	fr2m	fr2m	fr2m	fr2m	fr2m	frim	fr2m	fr2m	fr2m	fr2m	frIm	fr2m	frimE	fr2m	fr2m	fr2m	fr2m	frEm	fr2m	frIm	fr2m	fr2m	fr2m	fr2m	fr2m	fr2m	fr2m	fr2m
FROCHE	frQS	frQS	fr5S	frQJ	frQS	frQS	fr5S	fruS	fr5Z	fr5S	fr5J	frQS	fr5J	fr5S	fr5S	fr5S	fruS	frQS	fr5J	fr5J	frQJ	fr5S	fruS	frQk	fr5S	frQS	fr5J	fr5S	fruJE	fr5S	fr5J	fr#S	fr5S	fr5k1	frUS	fr5S	fr5S	fr5S	fr5S	fr5S	fruJ	frQJ	fr5S	fr5J	fruS
FRONGE	frQn_	frVn_	frQn_	frQn_	frQn_	frQn_		fr@n_	frQn_	frVn_	frQn_	frQN	frQn_	frQNZ	frQn_	frQn_	frQn_	frQn_	frQn_	frVn_	frQn_	frQn_	frQn_	frQN	frQn_	frQn_	frQn_	frQn_	frQn_	frQn_	frQn_	frQn_	frQn_	frQn_	frun_	frQn_	frQn_	frQn_	frQn_	frQn_	frQn_	frQn_	frQn_	frQn_	frQn_
FROOR	frur	fr9	fr3r	fr9	fr9	fr9	fr9r	frur	fl9	fr9	frur@	fr9r	frur	fr9	fr9rV	fr9	fr9	fr9	frur	fr9r	fruru	fr9	fr9	fr9	fr9r	fr9	fr9	frur	fr9	fr9	fr9	frur	fr9	fr9	frur	f@r9	f3r	fr9r	fr9	fr9r	fr9	fr9	fr9	fr9r	fr9
FROSE	fr5z	fr5s	fr@	fr5s	fr5z	fr5z	fr5z	fr5z	fr5z	fr5z	fr5z	fr5z	fr5z	fr5z	fr5z	fr5z	frus	fr5s	fr5s	fr5z	fr5z	frVs	fr5z	fr5z	fr5z	fr5z	fr5z	fr5z	fr5s	fr5z	fr5z	fr5s	fr5z	fr5z	fr5s	fr5z	fr5z	fr5s	fr5z	fr5z	fr6s	fr5s	fr5z	frQs	fr5z
FRUGUE	fruZ	frug	frugu	fru_	fruZ	fru_	fru_	fru_	fruZ	fruZ	fru_	frug	fru_	fr9g	frugW	fru_	fru_	frug	fruZ	fru_	fru_	fr9Z	frug	fru_		frug	fru_	fruZ	frugug	fru_	fru_u	frugu	fru_	frugW	frug	fru_	frugu	frug	frug	frugu	frug	frug	fruZ	frugu	frug
FRUILT	frIlt	frIlt		frIlt	frUlt	frQlt	frIlt	fluht	frut	frUlt	frUl@t	frUlt	frut	frilt	fruwIlt	frUlt	frUlt	frult	fruw@lt	frIlt	frIlt	frut	frIlt	fr@w@tl@t	frult	frUlt	frUlt	frUlt	fruwIlt	fr@lt	fruw@t	fruwIlt	frQlt	frut		frIlt		frIlt	frIlt	fr7lt	prUlt	frUlt	frIlt	frut	frUlt
FRUR	frur	fr3	frVr		fr3	fr3r	fr9r	frVr	fr3	fr@r	f3r	frur	fr#	fr3	frVr	fru	fr3	fruw3	fr3r	fr3r	frur	fr3r	fr3r	fr3	fr3r		fr3	fr9	frur	fr3	fr3	fr3r	fr3	fr3	fr3	fr3r	fr3	fr#	fr3	frur	frur	fr3r	fr3	frur
FRYMPH	frImp	frImpf		frImp	frImpf	fr2mp	frImp	fr2mf	frImpf	frImp	fr2mpf	frImpf	frImpf	frImpf	frImpf	frImpf	frImpf	frImpf	frImpf	frImpf	frImpf	frImpf	frImpf	fr2mpf	frImpf	frImpf	frImp	frImpf	fr2mpf	frImpf	frImpf	frImpf	fr2j@mpf	frImpf	fr2mpf	frImpf	frVmpf	fr2mpf	frImpf	frImpf	frImpf	frImpf	frImp	frImpf
GANC		g{Nk	g{Nk	g{N	g{Nk	g{Nk	g{Nk	g{Nk	g{Nk	g{Nk	g{n@s	g{Nk	g{Nk	g{Nk	g{Nk	g{Nk	g{Nk	g{Nk	g{Nk	g{Nk	g{Nk	g{Nk	g#k	g{Nk	g{Nk	g{Nk	g{nJ	g#Nk	g{Nk	g{ns	g{Nk	gQNk	g{Nk	g{Nk	g{Nk	g{ns	g{Nk	g{Nk	g{Nk	g{Nk	g{Nk	g{Nk	g{Nk	g{Nk	g{Nk
GEECH	giJ	giS	giJ	giJ	giJ	giJ	giJ	giJ	gEk	giS	giJ	giJ	giJ	giJ	giS	giJ	giJ	giJ	giJ	giJ	giJ	gEk	giS	giJ	giJ	giS	gEJ	giJ	giJ	giJ	giJ	giJ	giJ	giJ	giJ	giJ	giJ	gjEk	giS	giJ	giJ	giJ	giS	giJ
GERT	g3t	g3t	g3t	g3t	g3t	g3t	g3t	g3t	g3t	g3t	g3t	g3t	g3t	g3t	g3t	g3t	g3t	g3t	g3t	g3t	g3t	g3t	g3t	g3t	g3t	g3t	g3t	g3t	g3t	g3t	g3t	g3t	g3t	g3t	g3t	g3t	g3t	g3t	g3t	g3t	g3t	g3t	g3t	g3t	g3t
GESK	gEsk		gEsk	gEsk	gEsk	gEsk	gEsk	gEsk	gEsk	gEsk	gEks	gEsk	gEsk	gEsk	gEsk	gEsk	gEsk	gEsk	gEsk	gEsk	gEsk	gEsk	gEsk	gEsk	gEsk	gEsk	gEsk	_Esk	gEsk	gEsk	gEsk	gEsk	gEsk	gEsk		gEsk	gEsk	gEsk	gEsk	gEsk	g{sk	gEsk	gEsk	gEsk	giS
GEVE	giv	giv			giv	gEv8	_iv	_iv	giv	giv	giv	giv	_iv	_iv	gEv	giv	giv	_iv	Ziv	giv	_iv	_iv	giv	giv	giv	giv	gEv	_iv	_EvE	giv	_iv	giv	_iv	giv	_iv	giv	gIv	gEv	_iv	_iv	giv	giv	_iv	giv	giv
GHELCH	gElJ	gElJ	gElJ		gElJ	gElJ	gElJ	gElJ	glEk	gElJ	gElES	gElJ	gElJ	gElJ	gElJ	gElJ	gElJ	gElJ	gElJ	gElJ	gElJ	gElS	gElk	gElJ	gElJ	gElJ	gElJ	gElJ	gElJ	gElJ	gElJ	kElJ	gElJ	gElJ	gElJ	gElJ	gElJ	gElX	gElJ	gElJ	gElJ	gElJ	gElJ	gElJ	gElk
GHEP	gElp	gEp	gEp		gEp	gEp	gEp	gEp	gEp	gEp	gjEb	gEp	gEp	gEp	gEp	gEp	gEp	gEp	gEb	gEp	gEp	gEp	gElp	gEp	gEp	gEp	gEp	gEp	kElp	gEp	gEp	kElp	_Ep	gEp	gEp	gEp	gEp	gEp	gEp	gEp	gip	gEp	gEp	gEp	gEp
GHESH	gES	gES	gES		gES	gwiS	gES	gES	giS	giS	gES	gES	gES	gES	gES	nES	gES	gES	gES	gES	gES	_ES	gES	g1S	gES	gES	gES	gES	g@niS	gES	gES	gES	gES	gES	giS	giS	giS	gES	gES	gES	giS	gES	g@hES	hiz	_iS
GHETE	git		git		gEt	gEt8	g1t	_it	giT	_it	g@hEt	gEt@	git	gEt	gEt	git	git	gEt	g1t	git	git	gEt	git	gEt	git	gEt	hjEt	git	gEt	git	gEt	gEt	g1t	gEti	_Et	gEt	gEt	gEt	git	git	git	git	git	gEt	gEt
GHIGN	gINg	g2n	gin		g2n	gIn	g2n	_In_	gIn_	gIn	gIn_	J2n	gIn		gIg@n	n2n	n2n	g2n	h2n	g2n	gIn_	kIn	gIn	g2n	g2n	g2n	g2n	g2n	g2NgE	g2n	g2n	g2n	JIn_	kIN	gIhIg@n	gIN	gIn	JIn	g2n	g2n	gIN	gIg@n	g2n	gIn_	gn2n
GHIMP	gImp	gImp		gImp	gImp	gImp	gImp	_Imp	gImp	gImp	gImp	gIm	gImp	gImp	gImp	gImp	gImp	gImp	JImp	gImp	gImp	gImp	gImp	gImp	gImp	gImp	gImp	gImp	gImp	gImp	gImp	gImp	gImp	gImp	gIhImp	gImp	gImp	gImp	gImp	gImp	gImp	gImp	gImp	gImp	gnImp
GHOW	g6	g6	g6	g6	g5	g6	g6	g6	gl5	gr5	kw6	g6		g6	g6	g5	g5	g6	g6	g6	g6	ku	g6	g6	g6		g6	g5	gn6	g6	g5	k6	g6	g6	g6	g6	g6	g6	k5	g6	g6	g6	g6	g6
GHURR	g3	g3	g3	g3	g3	g3r	g3	g3r	g3	g3r	grur	g3r	g3	g3	g3	g3r	g3r	g3	g3	g3r	g3r	g3r	g3r	g3	g3	g3	g3	g3	J3r	g3	g3	g3	g3r	g3	g@h3r	g3	_3	g3	g3	g3	g3r	g3r	g3	g3r	g3
GHUTE	gut	gut	gut	gut	gut	gut	gut	_ut	gut	gWt	gWt	gut	gut	gut	gut	gut	gut	gut	gut	kWt	gut	gus	gWt	gWt	gut	gut	gut	gut	gut	gut	gut	kut	_ut	gWt	g@hut	gut	gut	gut	kut	gWt	gut	gut	gut	hut
GINT	gInt	g2nt	gInt	gInt	gInt	gInt	gInt	gInt	gInt	gInt	gInt	gInt	_Int	gInt	gInt	gInt	gInt	_Int	gInt	gInt	gInt	gInt	gInt	nIt	gInt	gInt	gInt	gInt	g2nt	gInt	gInt	gInt	gInt	gInt	gInt	gInIt	gInt	gInt	gInt	gInt	gInt	gInt	gInt	gInt	gInt
GIS	gIs	gIs	gI	gIs	gIs	gIs	gIs	gIs	gIs	gIs	gIs	_Is	_Is	_Is	gIs	gIs	gIs	_ij2jEs	gIs	gIs	gIs	gIs	gIz	gIz	gIs	_Is	gIz	gIs	gis	gIs	gIs	_Is	_Is	gIs	gIs	gIs	gIs	_Is	gIz	_Is	gIz	gIs	gIs	gIs	gIs
GLALF	gl#lf	gl9f		gl{lf	gl{lf	gl{lf	gl9lf	gl{lf	g{lf	g{lf	gl{f	gl{lf	g{lf	gl9lf	g@l#f	gl{f	gl{lf	gl{lf	glQlf	gl{lf	gl{lf	gl{lf	gl{lf	gl{lf	gl{lf	gl#f	glQlf	gl#lf	gl#f	gl{lf	gl{lf	gl{lf		gl{f	gl{lf	gl{lf	gl{f	gl{lf	gl{lf	gl9lf	gl{lf	gl{f	gl{lf	gl{f	g{lf
GLASK	gl{sk	gl#sk	gl{sk	gl#sk	gl#sk	gl{sk	gl#sk	gl{sk	g#sk	gl#sk	gl{ks	gl#sk	gl{sk	gl{sk	gl{sk	gl#sk	gl#sk	gl#sk	gl#sk	gl#sk	g{lsk	gl#sk	gl{sk	gl#sk	gl#sk	gl#sk	gl{sk	gl#sk	gl{sk	gl#sk	gl{sk	gl{sk	gl{sk	gl{sk	gl#sk		gl{sk	gl{sk	gl{sk	gl{sk	gl{sk	gl{sk	gl{sk	gl#sk	gl{sk
GLAUK	gl9k	gl9k	gl6k	gl9k	gl9k	gl6k	gl6k	gl9k	gluk	gw9lk	gl9k	gl6k	gl6k	gl9k	gl9k	gl9k	glQk	gl9k	gl6k	gl6k	gl6k	gl9k	g9lk	gl6k	gl6k	gl9k	gl9k	glQk	gl6k	gl6k	gl9k	gl9k	gl9k	gl6k	gl9k	gl9k	gl6	gl9k	gl6k	gl9k	gl6k	gl9k	gl9k	gl9k	gl9k
GLIEF	glif	glif	glif	glif	glif	glif	glif	glif	glif	glif	glif	glif	glif	glif	glujEf	glif	glif	glif	gl2f	glif	glif	glif	glif	gl2f	glif	glif	glif	glif	glijIf	glif	gl2f	glif	glEf	glif	glij@f	gif	glif	g@l2f	glif		glif	glif	glif	glif	gIlf
GLUIT	gluwIt	glut	gluwIt	glut	glut	glut	gluwIt	glut	glut	gluw@nt	gw@l2t	gluwIt	glunt	gluwit	gluwIt	glut	glut	gluwIt	gluwIt	glwIt	gluwit	glut	glut	glut	gluwIt	glut	gluwIt	glut	gluwIt	glut	gluwIt	gluwIt	glut	gluwit	glVt	glut	glut	glut	glut	glut	glut	glit		glut	glut
GNALPH	n{lf	n{lf	n{lf	n{lf	gn{lf	gn{lf	nQlf	n{lf	n{f	gn{lf	gn{lf	n{lf	n{lf	n{lf	n{lf	n{lf	nQlf	n{lf	n9lf	n{lf	n{lf	n{f	n{lf	n{lf	gn{lf		n{lf	n#lf	gn{lf	n{lf	n{lf	n{lf	gn{lf	n{lf	gn{lf	gnQlf	gn{lf	n{lf	n{lf	n{lf	gn{lf	n{lf	gn{lp	g@n{lf	gn{lf
GNANC	n{k	n{Nk	n{Nk		n{Nk	gn{k	n{Nk	n{k	g{Nk	gn9	gn{k	n{Nk	n{k	n{k	n{Nk	n9nJ	n{k	n{Nk	n{k	n{Nk	n{Nk	n{k	n#Nk	gn{Nk	gn{Nk	n{Nk	g{Nk	n#Nk	g#Nk	gn{nJ	n{Nk	gn#Nk	gn{k	n{k	g@n{n@k	gn{k	g@n{J	g@n{Nk	nVNk	nQNk	g@n{nJ	gn{Nk	gn{Nk	n{k	gn1k
GNEUTH	nWT	nuT			nuT	gwEnT	nuT	knut	nuT	gwEnT	gENWT	n5T	nWT	nuT	nuT	gwEnT	nuT	nWT	nWw@T	nWT	nWT	nuT	gluT	nWT	gnuT	nuT	gwuT	nuT	gInUs	gnuT	nuT	gnuT	g@nuT	nWT	gniT	gnET	g@nuT	g@nuT	nuT	nuT	gnuT	gnuT	nuT	g@nWT	gnuT
GNOMB	n5m	nQm	nQm	nQm	n5m	gnQmb	nVmb	n5m	nQm	n5m	kn5mb	n5m	n5m	nQm	n5m	n5m	nQm	n5m	nQmb	n5m	nQm	n5m	gnQm	nQm	gnQm	n5m	n5m	n5m	gn5m	nQm	n5m	gnQm	nQm	nQm	gn5mb	gn5m	gnQmb	nQmb	n5m	nVm	gn5m	nQm	nQm	n5m	n5m
GNOOSH	nuS	nuS	nuS	nuS	nuS	gnuS	nuS	gnuS	nuS	gnuS	gnuS		nus	nuS	nUS	nuS	nuS	nuS	nuS	gnuS	gnuS	nuS	nuS	nUS	gnuS	nuS	nuS	nUS	gnuS	nUS	nuS	knuS	nUS	nuS	gnuS	nus	g@nuS	g@nuS	nuS	nUS	g@nuS	nuS	knuS	g@nuS	gnuS
GNOSE	n5z	n5s	n5z		n5z	gnus	n5z	n5z	nuz	gn5z	kn4z	n5z	n5z	n5z	n5z	n5z	nus	n5z	n5s	n5z	n5z	n5z	n6s	nus	gn5z	n5z	nus	n5s	gnUs	gn5s	n5z	nus	n5z	n5z	gn5	n5z	n5z	g@nus	n5z	n5s	g@nuS	nus	gn5z	nus	n5z
GNUSE	nWs	nWz	nuz	nus	nuz	gnuz	nus	nWs	nuz	gnuz	gnVs	nus	guz	nuz	nus	nus	nus	nuz	nus	nWs	nuz	nuz	gnus	nus	gnuz	nuz	nus	nus	g@nus	gnus	nus	nus	nuz	nWz	gnus	g@nus	gnuz	g@nus	nus	nWz	g@nus	n5s	gnuz	gnuz	nus
GNYTH		nIT	gnIT	n2T	g2nT	gw@nIT	n2T	nIT	gnIT	gInT	gInT	gn2T	n2T	nIT	n2T	gInT	gn2T	n2T	n2T	n2T	niT	niT	gInT	n2T	gn2D	nInT	gInT	nIT	gj8nIs	n2T	n2T	gnIT	gnET	gInT	g2T	gInT	nInT	g@niT	niT	nIT	g@n2T	gnInT	gniT	nIT	gn2T
GRACH	gr{J	gr{S	gr{J		gr{S	gr{k	gr1J	gr{k	gr{k	gr{k	gr{J	gr{J	gr{J	gr{S	gr{J	gr#k	gr{S	gr{J	gr#J	gr{J	gr{J	gr{S	gr6k	gr#k	gr#k		gr{J	gr#S	gr#J	gr{J	gr{J	gr#S	gr{J	gr{J	gr#J	gr{J	gr{J	gr{S	gr{S	gr{k	gr{J	gr{J	gr1J	gr{J	gr1S
GRAUNT	gr9nt	gr9nt	gr9nt	gr9nt	gr9nt	gr#nt	gr9nt	gr9nt	grUnt	gr9nt	gw9?#nt	gr6nt	gr6nt	gr9nt	gr9nt	gr9nt	gr9nt	gr9nt	gr6nt	gr9nt	gr9nt	gr9nt	gr9nt	gr9nt	gr9nt	gr9nt	gr9nt	gr9nt	grunt	gr9nt	gr9nt	gr9nt	gr9nt	gr6nt	gr9nt	gr9nt	gr6nt	gr9nt	gr9nt	gr9nt	gr9nt	gr9nt	gr9nt	gr9nt	gr9nt
GRELCH	grElJ	grElJ	grElJ		grElJ	grElJ	grElJ	grElJ	grElk	grElJ	grEl@J	grElJ	grElJ	grElJ	grElJ	grElJ	grElJ	grElJ	grElJ	grElJ	grElJ	grElS	grElJ	grElJ	grElJ	grElJ	grElJ	grElJ	grElJ	grElJ	grElJ	grElJ	grElJ	grElJ	grElJ	grElJ	grElJ	grElJ	grElJ	grElk	grElk	grElJ	grElS	grElJ	grElk
GROUGHT	gr6t	gr6t	gr6t		gr9t	gr6t	gr9t	gr9t	gr5t	gr6t	grQkT	gr6t	grut	gr9t	gr9t	gr6t	gr6t	gr9t	gr6t	gr6t	gr6t	gr6t	gr6t	gr6t	gr6t	gr6t	gr9t	gr#t	grut	gr9t	gr6t	gr9t	gr6t	gr9t	gr6t	grut		gr9t	gr9t	gr6t	gr6t	gr9t	gr6t	gr9t	gr6t
GROZ	grQz	grQz	grQz	grQz	grQz	grQz	gr5z	grQz	grQz	grQz	grQz	grQz	grVz	grQz	grQz	gr5z	grQz	grQz	grQz	gr5z	grQz	grQz	grQz	grQz	grQz	gr5z	grQz	grQz	grQz	grQz	grQz	grQz	grQz	grQz	grQz	grQz	gr@z	grQz	grQz	grQz	grQz	grQz	grQz	grQz	grQz
GRUKE	gruk	gruk	gruk	gruk	gruk	gruk	gruk	gruk	gruk	gruk	gruk	gruk	gruk	gruk	gruk	gruk	gruk	gruk	gruk	gruk	gr5k	gruk	gruk	gruk	gruk	gruk	gruk	gruk	gruk	gruk	gruk	gruk	gruk	gruk	gruk	gruk	gruk	gruk	gruk	gruk	gruk	gruk	gruk	gruk	gruk
GWALF	gw9f	gw9lf	gw{lf	gw{	gwQlf	gw{lf	gw9f	gwQlf	g{lf	gw{lf	gwQlf	gw{lf	gw{lf	gwQlf	gwQlf	gwQlf	gwQlf	gw{lf	gwQlf	gw{lf	gw{lf	gw9lf	gw{lf	gw#lf	gw{lf	gwQlf	gwQlf	gwQlf	gw#f	gw{lf	gw9lf	gw#lf	gw{lf	gw{lf	gw{lf	gwQlf	gw{lf	gwQlf	gwQlf	gwQlf	gw{lf	gw9f	gw{lf	gwQlf	gwQlf
GWANK	gw{Nk	gw{Nk	gw{Nk	gw{Nk	gw{Nk	gw{Nk	gw{Nk	gw{Nk	gw{Nk	gwQNk	wQNk	gw{Nk	gw{Nk	gw{Nk	gw{Nk	gw{Nk	gw{Nk	gw{Nk	gw{Nk	gw{Nk	gwENk	gw{Nk	gw{Nk	gw{Nk	gw{Nk	gwENk	gwQn{Nk	gwQNk	gw{Nk	gw{Nk	gw{Nk	gwQNk	gw#Nk	gw{Nk	gw{Nk	gw{Nk	gw{Nk	gw{Nk	gw{Nk	gw{Nk	gw{Nk	gw{Nk	gw{Nk	gw{Nk	gw{Nk
GWARN	gw9n	gw9n	gw#n	gw9	gw9n	gw#n	gw9n	gw9n	gw9n	gw#n	gw9n	gw9n	gw#n	gw#n	gw9n	gw9n	gw#n	gw9n	gw#n	gw#n	dw#n	gw9n	gw#n	gw#n	gw#n	gw#n	gw9n	gw#n	gw#n	gw9n	gw9n	gw9n	gw9n	gw#n	gw#n	gw9n	gw9n	gw9n	gw9n	gw#n	gw9n	gw9n	gw9n	gw#n	gw9n
GWENE	gwin	gwEn			gwEn	gwEn	gwin	gwEn	gwin	gwin	gwEni	gwEn	gwin	gwin		gwin	gwin	gwin	gwin	gwin	gwin	gwin	gwin	vin	gwin	gwin	gwEn	gwin	gwEnE	gwEn	gwin	gwin	gwin	gwini	gw2n	gwEn	gwin	gwEnE	gwin	gwin	gwin	gwin	gwin	gwin	gwin
GWI	gwi	gwi	gwi	gw2	gwi	gwi	gwi	_wi	gwi	gwi	gw2	gw2	gwi	gwi	gw2	gwi	gw2	gwi	gwi	gw2	gwi	gwi	gwi	v2	gwi	gwi	gwi	gwi	gwi	gw2	gwi	gwi	gwi	gwi	gw2	gwi	gwi	gwi	gwi	gwi	gwi	gwi	gwi	gwi	gwi
GWIEL	gwil	gwil		wil	gwil	gwEl	gwil	_uwil	gwil	gwil	gw#l	gwil	gwil	gwil	gwil	gwil	gwil	gwil	gwIl	gw2l	gwil	gwil	gwil	vil	gwil	gwil	gwil	gwil	gwijEl	gwil	gwIl	gwil	gwil	gwil	gw2l	gwil	gwil	gwil	gwil	gwil	gwil	gw2l	gwil	gwil	gwil
GYNCH	gInJ	gInJ	gIn	gInJ	gInJ	gn2S	nInJ	g2nJ	nIk	gnIJ	gw@n@S	gInJ	gInJ	gInJ	gInJ	gwInJ	gInJ	gInJ	g2nJ	gInJ	gInJ	InJ	gInJ	g2nJ	gInJ	gInJ	gInJ	gInJ	g2nJ	gInJ	gInJ	gInJ	gwInJ	gInJ	g@n2nJ	gInJ	gIn	gInJ	gInJ	gINk	gInJ	gInJ	gInJ	gInJ	g2nJ
HACE	h1s	h1s	h1s	h1s	h1s	h{s	his	h1s	h1z	h{s	h1s	h1s	h1J	h1s	h1s	h1s	h1s	h1s	h1s	h1s	h1s	h1s	h1s	h#k	h1s	hVs	h1s	h1s	h1s	h1s	h1s	h1s	h1s	h1s	h1s	h1s	h1s	h1s	h1s	h1s	h1s	h1s	h1s	h1s	h1s
HALC	h{lk	h{lk	h{lk	h{lk	h{lk	h{lk	h9k	h{lk	hQlk	h{lk	h{lk	h{lk	h{lk	h{lk	h{lk	h9lk	h{lk	h{lk	hQlk	h{ls	h{lk	hQlk	h{lk	hVlk	h{lk	hVlk	hQlk	h#lk	h{lk	h{lk	h{lk	hVlk	h{lk	h{lk	h{lk	h{lk	h{lk	h{lk	hVlk	h{lk	h{lk	h{lk	h{lk	h{lk	h{lk
HASE	h1s	h1s	h1z	h1z	h1z	h{s	h1z	h1z	h1z	h1s	h1s	h1z	h1z	h1z	h1s	h{z	h1z	h1z	h1s	h1z	h1z	h1s	h1z	h1z	h1s	h{s	h1s	h#z	h1s	h1z	h1z	h1z	h1z	h1s	h1z	h1z	h1	h1z	h1s	h1z	h1z	h1z	h1z	h1s	h1s
HAUVE	h9v	h9v	h6v	h9v	h9v	h{v	h5v	h9v	h#v	h6v	hWv	h6v	h6v	h9v	h9v	h9v	h#v	h9v	h9v	h9v	huv	h9v	h9v	h9v	h9v	h5v	h9v	h#v	h6v	h6v	h9v	h9v	h1v	h6v1	h1j@v	h9v	h6v	h9v	h5v	h9v	gr#v	h9v	h9v	h9v	h5v
HESE	his	his	hiz		hiz	hEz8	h1z	hiz	hiz	hiz	hEs	hEs@	hiz	hiz	his	hiz	his	his	his	his	hiz	hEs	his	hiz	his	hiz	hEs	h1z	his	his	his	hEs	hiz	hEs1	hisi	his	hIs	hEs8		hiz	his	hiz	hiz	hEsi	his
HIECE	hIjEs	his	his		h2s	hIs	his	his	h2s	his	h2s	h2k	h1J	his	h2s	h2k	his	his	h2s	h2is	his	his	his	h1J	h2s	his	his	his	h2s	his	h2s	h2s	his	h2J1	h2s	his	his	h2k	h2s	his	hiJ	h2j@s	his	hisi	h2s
HOLL	hQl	hQl	hQl	hQl	hQl	hQl	hQl	hQl	h5l	hQl	hQl	hQl	hQl	hQl	hQl	hQl	hQl	hQl	hQl	hQl	hQl	hQl	hQl	hQl	hQl	hQl	hQl	hQl	hQl	hQl	hQl	hQl	hQl	hQl	hQl	hQl	hQl	hQl	hQl		hQl	hQl	hQl	h5l	hQl
JEICH	_1J	_2k	_iJ	_iS	_iS	_Ek	_1J	_iJ	_Ek	_i	_1J	_2k	_iJ	_iS	_1J	_1k	_iJ	TiJ	_1J	giS	_iJ	_iS	_ik	_1k	_2X	_ES	_EJ	_iS	_1IJ	_1k	g1J	_iJ	gEJ	_2J	_2J	_iJ	_iS	j{k	_iS	_1k	ziJ	_2J	_iS	_1J	_ik
JIEVE	_iv	_Iv	_iv	_2v	_iv	_2v	_2v	_iv	_Iv	_iv	_2v	_iv	_iv	Ziv	_iv	_iv	_iv	_iv	Z2v	_iv	_iv	_iv	_iv	_iv	_i		_Ev	_iv	_iv8	_iv	_2v	_Ev	_iv	_iv	_iv	_iv		_iv	_iv	_iv	ziv	_2v	_iv	_iv	_iv
JIS	_Is	_Is	_Is	_Is	_Is	_Is	_Is	_Iz	_Is	_Iz	_Is	_Is	_Is	ZIs	_Is	_Is	_Is	_Is	_Is	_Is	_Iz	_Is	_Iz	_Is	_Is	_Is	_Iz	_Is	_Iz	_Is	_Is	_Is	_Iz	_Is	_Iz	_Is	_Is	_Is	_Iz	_Is	zIs	_Is	_Iz	_Is	_Is
KNOL	nQl	nQl	nQl	nQl	nQl	nQl	nQl	knQl	n5l	knQl	nQl	nQl	nQl	nQl	nQl	nQl	nQl	nQl	nQl	nQl	nQl	nQl	knQl	nQl	nQl	nQl	nQl	nQl	nQl	nQl	nQl	nQl	knQl	nQl	nQl	nQl	knQl	nQl	n5l	nQl		nQl	nQl	n5l	nQl
KNOUCH	n6J	n6J	n6J	n6	n6J	gn5S	n6J	gn6J	nQk	kn6J	knQJ	n6J	n6J	nuS	n6J	n5S	nQJ	n6J	n6J	n6S	n6J	nuS	knQk	knVJ	gn6J	k@nQX	n6S	nuS	knuS	knuJ	n6J	nuS	gn6J	nQJ	gnQJ	knuJ	k@nQS	nuS	n5S	nuS		kn6J	kn6S	n6J	n6J
KUNGE	kun_	kVn_	kVn_	kV	kVn_	kVn_	kun_	kun_	krQn_	kVn_	kVn_	kVN	kVn_	kVn_	kUn_	kun_	kVn_	kun_	kVn_	kVn_i	kWn_	kVn_	kun_	kVn_i	kVn_		kVn_	kWn_	kUn_@	kun_	kVn_	kVn_	kVn_	kVn_	kVn_	kVn_	kVn_	kVn_	kUn_	kVn_	kUn_	kun_	kVn_	kVn_	kVn_
LARCE	l#s	l#s	l#s	l#	l#s	l#s	l#s	l#s	l#s	l#s	l#s	l#rs	l#J	l#s	l#s	l#k	l#s	l#s	l#s	l#s	l#s	l#s	l#s	l#s	l#s	l#	l#s	l#s	l#s	l#s	l#s	l#s	l#s	l#J1	l#s	l#s	l#s	l#s	l#s	l#s	l#s	l#s	l#s	l#s	l#s
LASP	l#sp	l#sp	l{sp	l{sp	l{sp	l{sp	lVsp	l{sp	l{sp	l#sp	l{sp	l{sp	l{sp	l{sp	l{sp	l#sp	l{sp	l{sp	l#sp	l{sp	l{sp	l{sp	l{sp	l#sp	l{sp	l#sp	l{sp	l#sp	l{sp	l{sp	l{sp	l{sp	l#sp	l{sp	l{sp	l{sp	l{sp	l{sp	l{sp	l{sp	l{sp	l{sp	l{sp	l{sp	l{sp
LOOTH	luD	luT	luT	luT	luT	luT	luT	TUlT	luT	luT	luT	luT	luT	luT	luT	luT	luT	luT	luT	luT	luT	luT	luT	luT	luT	luT	luT	luT	luT	luT	luT	luT	luT	luT	luT	luT	luT	luT	luT	luT	luT	luT	luT	luT	luT
MOLF	mQlf	mQlf	mQlf	mQlf	mQlf	mQlf	mQlf	mQlf	mQlf	mQlf	mQlf	mQlf	mQlf	mQlf	mQlf	mQlf	mQlf	mQlf	m9lf	mQlf	mQlf	mUlf	mQlf	mQlf	mQlf	mQlf	mQlf	mQlf	mQlf	mQlf	mQlf	mQlf	mQlf	mQlf	mQlf	mQlf	mQlf	mQlf	mQlf	mQlf	mQlf	mQlf	mQlf	mQlf	mQlf
NACH	n{J	n{S	n{J	n{	n{S	n{S	n{J	n{k	n{S	n{S	n{J	n{X	n{J	n{J	n{J	n#k	n{S	n{J	n{J	n{S	n{J	n{S	nQk	n#k	n{J	n#X	n{S	n#S	n#S	n{J	n{J	n{	n{J	n{J	n#J	n{J	n{S	n{S	n#J	n{k	n{J	n{J	n{S	n{J
NALK	n{lk	nQlk	n{lk	n{lk	n9lk	n{lk	nQlk	n9lk	nQlk	n9k	n{lk	n9lk	n{lk	n9lk	n9k	nQlk	n9k	nQlk	n9k	n{lk	n{lk	n9k	n9k	n{lk	n{lk	n9k	n9lk	n9k	nQlk	n{lk	n{lk	nVlk	n{lk	n{lk	n9k	nQlk	nQlk	n9lk	n9lk	nQlk	n{lk	n{lk	n9k	n{lk	n9lk
NENGE	nEn_	nEn_	nEn	nEn_	nEn_	nENg	nEn_	nEn_	nEn_	nEN	nEnE_	nEN	nEn_	nEn_	nEn_	nEn_	nEn_	nEn_	nEN	nEn_	nEn_	nEn_	nEn_	nEn_	nEn_	nEn_	nEn_	nEn_	nIn_	nEn_	nEn_	nEn_	nEn_	nEn_	nEn_	nEn_	nEn_	nEn_	nEN_	nEn_	nEn_	nEn_	nEn_	nEn_	nEn_
NIS	nIs	nIz	nIs	nIs	nIs	nIs	nIs	nIs	nIs	nIs	nIs	nIs	nIs	nIs	nIs	nIz	nIs	nIs	nIs	nIs	nIs	nIs	nIs	nIs	nIs	nIs	nIs	nIs	nIs	nIs	nIs	nIs	nIs	nIs	nus	nIs	nIs	nIs	nIz	nIs	nIs	nIs	nIs	nIs	nIs
NOF	nQf	nQf	nQf	nQf	nQf	nQf	nQf	nQf	nQf	nQf	nQf	nQf	nQf	nQf	nQf	n5f	nQf	nQf	nQf	nQf	nQf	nQf	nQf	nQf	nQf	nQf	nQf	nQf	nUf	nQf	nQf	nQf	nQf	nQf	nQf	nQf	nQf	nQf	nQf	nQf	nQf	nQf	nQf	nQf	nQf
NOOSH	nuS	nuS	nuS	nuS	nuS	n3S	nuS	nuS	nuS	nUS	nuS	nuS	nuS	nuS	nUS	nuS	nuS	nuS	nuS	nuS	nuS	nuS	nuS	nUS	nuS	nuS	nuS	nUS	nuS	nuS	nuS	nuS	nUS	nuS	nUS	nuS	nuS	nuS	nuS	nUS	nuS	nuS	nuS	nuS	nuS
NUNE	nWn	nun	nun	nu	nun	nun	nun	nWn	nun	nun	nVn	nun	nun	nWn	nun	nun	nun	nWn	nun	nWn	nWn	nun	nWn	nun	nun	nW	nun	nun	nun	nun	nun	nWn	nun	nWn	nun	nun	nWn	nWn	nun	nWn	nun	nun	nun	nun	nun
NYTH	n2D	nIT	nIT	n2T	nIT	nIT	nIT	n2T	nInT	nIT	n2T		nIT	nIT	n2T	n2T	nIT	n2T	n2T	nIT	niT	niT	n2T	n2T	n2T	nIT	n2T	nIT	niT	nIT	nIT	niT	n2T	nIT	n2nT	nIT	nInT	nIT	niT	nIT	n2T	n2T	niT	nIT	n2T
OL	Ql	Ql	Ql	Ql	Ql	Ql	Ql	Ql	Ql	Ql	Ql	Ql	Ql	Ql	Ql	Ql	Ql	Ql	Ql	Ql	Ql	Ql	Ql	Ql	Ql	Ql	Ql	Ql	Ql	Ql	Ql	Ql	Ql	Ql	Ql	Ql	Ql	Ql	Ql	Ql	Ql	Ql	Ql	Ql	Ql
OOSH	uS	US	uS	US	US	uS	US	uS	uS	uS	uS	US	uS	uS	US	uS	uS	uS	uS	uS	uS	US	uS	uS	uS	US	uS	uS	uJ	uS	uS	uS	US	uS	uS	uS	US	uS	US	US	uS	uS	uS	US	uS
PHEASE	fiz	fiz	fiz	fiz	fiz	fiz	fiz	fiz	fiz	fiz	fiz	fiz	fiz	fiz	fiz	fiz	piz	fis	fis	fiz	fiz	pis	fiz	fiz	fiz	fiz	fiz	fiz	fEz	fiz	fis	fiz	fiz	fis1	fiz	fiz	fiz	fiz	fiz	fiz	fiz	fiz	fiz	fiz	fiz
PHLAUCE	fl9s		fl6s	fl9	fl6s	fl6s	fl9s	fl9s	fl5Z	fl{s	fl5J	fl6k	f{lJ	fl9s	fl9s	fl9S	fl9s	fl9s	fl6s		fl6k	pl1z	fl6s	fl6s	fl6J	fl9s	fl9J	fl9s	fl6wUS	fl6s	fl9s	fl9J1	pl6s	fl6J1	fl#S	flVs		fl9s	fl9s	fl6s	fl6s	fl9s	fl6s	fl6s	fl6s
PHLERSE	fl3s	fl3s	fl3s		fl3s	fIl@rEs8	fl3s	fl3z	fl5Z	fl3s	f@l8r@s	fl8z	fl@riz	fl3z	fl3s	fl3s	fl3s	fl3s	fl3s	fl3s	fl3s	fl8rz	fl3riz	f@l3s	fl3s		fEls	fl3s	fl3s	fl3s	fl3s	fl3s	fliz	fl3s	fl3s	fl3s	fl3s	fl3s	fl3s	fl3s		fl3s	fl3s	fl3r@s	fl3s
PHLEUCE	fliWs	flus	flus	fl9s	flus	flus	flus	flus	fluks	flus	flus	fl4k	fluJ	flus	flus	fluS	plus	flus	flus	flus	flEkW	flus	fluwInts	fElus	plus		flus	flu_	fIl3S	flus	flus	fluJ1	plu_	f@luJ1	fIlJ	plEs	flElS	flus	flus	flus	plus	flus	flus	flus	flus
PHLOLT	flQlt	flQlt	flQlt		flQlt	fQlt	flQlt	flQlt	flut	fQlt	flQlt	flQlt	fQlt	flQt	flQlt	fl4t	fQlt	flQlt	flQlt		flQlt	fQlt	f@lQt	flQlt	flQlt	flQlt	flQlt	flQlt	f@lQlt	flQlt	flQlt	flQlt	flQlt	flQlt	flQlt	fQlt	flQt	flQlt	flQlt	flQlt	flQlt		flQlt	flQt	flQlt
PHLOMB	flQm	fl5m	flQm	flQ	flQm	flQm	fl5m	flQmb	flQm	fl5mb	flQmb	flQm	flQm	flQm	flQm	flQm	plQm	flum	flQm	flQm	flQmb	fl5m	flQm	flQm	flQm	fl5m	flQm	flQm	fl5m	fQlmb	plQm	flQmb	plQm	flQm	f@lUm	fl5m	flQmb	fQlmb	flQm	flQm	fl5m	flQm	flQm	flQm	fl5m
PHLOSE	fl5s	fl5z	fl5z	fl5s	fl5z	fl5z	fl5z	fl5z	fl5z	fl5z	flus	fl5z	fl5z	fl5z	fl5z	fl5s	fluz	fl5z	fl5s	fl5s	fl5s	fl5s		fl5s	fl5z	fl5z	fl5s	fl9s	fl5s	fl5z		flus	fl5s	fl5z	fl5s	fl5z	fl5z	fQls	fl5z	fl5z	fl6s	fl5z	fluz	flQs	fl5z
PHLOTH	flQT	flQT	flQ	flQ	flQT	flQT	flQT	plQT	fl5T	pl6T	flQlT	flQT	flQT	flQT	flQT	pl5	plQT	flQT	flQT	flQT	fl5T	fl5T	plQT	flQT		flQT	flQT	flQT	fIlQf	flQT	flQT	flQT	plQT	flQlT	flQT	flQT	plQT	flQT	flQlT	flQT		flQT	flQT	flQT	flQT
PHOIN	f4n	f4n	f4n	f4n	f4n	f4n	f4n	f4n	fun	f2jQn	f4n	f4n		f4n	f4n	f4n	f4n	f4n	f4n		f4n	f5n	f4n	f4n	f4n	f4n	f4n	f5n	f5wIn	f4n	f4n	f4n	f4n	f4n	f4n		f4n	f4n	p4n	f4n	f5n	f4n	f4n	f4n	f4n
PHOL	fQl	fQl	fQl	fQl	fQl	fQl	fQl	fQl	f5l	fQl	fQl	fQl	fQl	fQl	fQl	fQl	pQl	fQl	fQl	fQl	fQl	pr@l	fQl	fQl	fQl	fQl	fQl	fQl	fQl	fQl	fQl	fQl	fQl	fQl	fQl	fQl	fQl	fQl	fQl	fQl	fQl	fQl	fQl	fQl	fQl
PHOLK	fQlk	fQlk	f5k	fQlk	fQlk	fQlk	f5k	fQlk	fQlk	fQlk	fQlk	fQlk	fQlk	fQlk	fQlk	fQlk	pQlk	fQlk	fQlk	fQlk	fQlk	fUlk	fQlk	fQlk	fQlk	fQlk	fQlk	f5k	fQlk	fQlk	fQlk	fQlk	pQlk	fQlk	f9lk	fQlk	fQlk	fQlk	fQlk	fQlk	fQlk	fQlk	fQlk	fQlk	fQlk
PHOMP	fQmp	fQmp			fQmp	fQmp	fQmp	fQmp	fQmp	fQmp	fQmp	fQmp	fQmp	fQmp	fQmp	fQmp	fQmp	fQmp	fQmp	fQmp	fQmp	p@mp	fQmp	fQm	fQmp	fQmp	fQmp	fQmp	fQmp	fwQmp	fQmp	fQmp	fQmp	fQmpf	fQmp	f5m	fQmp	fQmp	fQmp	fQmp	fQmp	fQmp	fQmp	fQmp	fQmp
PHONK	fQNk	fQNk	fQNk	fQNk	fQNk	pQNk	fQNk	fQNk	fQNk	fQNk	fQNk	fQNk	fQNk	fQNk	fQNk	pQNk	fQNk	fQNk	fQNk	fQNk	fQNk	fQNk	fQNk	fQNk	fQNk	fQN	fQNk	fQNk	fQNk	fQNk	fQNk	fQNk	fQNk	fQNk	fQNk		fQNk	fQNk	fQNk	fQNk	fQNk	fQNk	fQNk	fQNk	fQNk
PHOZ	fQz	fQz	fQz	fQz	fQz	f5z	fQz	fuz	f5z	fQz	fQz	fQz	fQz	fQz	fQz	fQz	fQz	fQz	fQz	fQz	fQz	frQz	fQz	fQz	fQz	fQz	fQz	fQz	fQz	fQz	fQz	fQz	fQz	fQz	fQz	fQz	fQz	fQz	fQz	fQz	fuz	fQz	fQz	fQz	fQz
PHRALPH	fr{lf	fr{lf			fr{lf	fr{lf	fr{lf	fr{lf	fr1f	f{r@f	fr#lf	fr{lf	fr{lf	fr{lf	fr{lp	r{lf	fr{lf	r{lf		fr{lT	fr{lf	fl{r{lf	fr{lf	fr{lf	fr{lf	fr{lf	frQlf	fr#lf	fr{lf	fr{lf	fr{lf	fr{lf	f{lf	fr{lf	fr{lf	fr{lf	fr{lf	fr{lf	fr{lf	frQlf	fr{lf	fr{lf	fr{lf	fr{lf	fr{lf
PHROOK	fruk	frUk	frUk	frUk	fruk	prUk	frUk	fruk	pruk	fruk	fruk	fruk	fruk	frUk	frUk	fruk	pruk	fruk	fruk	frUk	fruk	frUk	frUk	fruk	fru	fruk	fruk	frUk	fruk	fruk	frUk	fruk	frUk	fruk	frUk	fruk	frUk	frUk	frUk	fruk	frUk	fruk	fruk	frUk	prUk
PHUGE	fuZ	fW_	fu_		fu_	fu_	fWZ	fW_	fuZ	fu_	fW_	fug	fu_	fuZ	fug	plu_	pu_	fu_	fuZ	fu_	fu_	fu_	fu_	fu_	fu_	fuZ	fu_	fuZ	fug@	fu_	fu_	fuZ	fu_	fu_	fu_	fu_	fW_	fW_	fuZ	fW_	pun	fu_	fug	fu_	fWg
PHUISE	fWs	fWz	fwiz	fWz	fus	fuzi	f2z	fWz	fuz	fWz	fWz	fwiz	fWz	fwiz	f4z	pus	puz	fWz	fuwIs	fWs	fWz	flus	fwis	fWz	fuz	fuz	fWs	fuz	fuwIs	fus	fus	fwiz	fuz	fwis1	fwis	fuz	fWs	fWs	fuz	fwis	fus	f4z	fWz	fuz	fus
PLALL	pl{l	pl{l	pl9l	pl9	fl{l	pl{l	pl9l	pl{l	fl{l	p#l	pl{l	pl{l	fl{l	pl{l	pl9l	pl9l	fl{l	pl{l	pl9l	pl9l	pl{l	pl9l	pl{l	fl{l	pl{l	pl#l	flQl	pl9l	pl{l	fl{l	pl1	fl{l	fl{l	pl#l	pl{l	pl9l	pl{l	fw{l	pl9l	pl9l	pl{l	pl{l	fl9l	pl#l	pl9l
PLANGE	pl{n_	pl{n_			pl{n_	fl{n_	pl1n_	plEn_	fl{n_	pl{n_	pl{n_	fl{n_	pl{n_	pl1n_	fl{n_	plEn_	pl{n_	pl{n_	pl{n_	fl{n_	pl1n_	pl{n_	pl1n_	fl#n_	pl{n_		pl1n_	pl#n_	pl{nJE	pl{n_	pl{n_	flQnZ	pl{n_	pl{n_	pl{n_	plQn_	pl{n_	pl{n_	pl{n_	plQnZ	pl{n_	pl{n_	pl{n_	pl1n_	pl{n_
PLAUCHE	pl9S	pl6S			pl6J	pl6S8	spl9S	pl9J	fl5Z	pl9S	pluJi	pl6k	pl6J	pl9S	pl9S	pl9S	pl9S	pl9S	pluw#S	pl6S	pl5J	pl9S	pl6S	pl6S	pl6J	pl9S	pl9J	pl9S	pl6S	pl6S	pl9J	pl5J1	pl6s	pl6k1	pl{J	pl9J	pl6S	pl6S	pl6S	pl9S	pl6J	pl9S1	pl6S	bl6J	pl6S
PLENGE	flEn_	plEn_	plEn_	plEn_	plEn_	flEn_	plEn_	plEn_	flEn_	plEn_	plEn_		plEn_	plEn_	plEn_	plEn_	plEn_	plEn_	plEn_	plEn_	plEn_	plIn_	plEn_	plEn	plEn_	flEn_	flEn_	plEn_	flEn_@	plEn_	plEn_	plEn_	plEn_	plEn_	plEn_	plEn_	plEn_	plEn_	plEn_	plEn_	plEn_	plEn_	plEn_	plEn_	plEn_
PLU	plu	plu	plu	plu	plu	plu	plu	plu	plu	plu	plu	plu	plu	plu	plu	plu	plu	plu	plu	plu	plu	plu	plu	plu	plu	plu	plu	plu	flu	plu	plu	plu	flu	plu	plu	plu	plu	plu	plu	plu	plu	plV	plu	plu	plu
PRAUGH	pr6	pr6	pr#g		pr9	pr9	pr#f	pr9g	fr#g	pr9g	pr#g	pr6		pr9	pr9	r#f	pr#	fr9	pr6	fr6	pr#g	pr#X	pr#k	fr6	pr6	pr5	pr#r	pr#g	pr#g	pr9	pr9	pr9	pr{g	pr6	pr#g	pr9f	pr6	pr9g	pr9	pr6	br6J	pr9	pr#f	pr9	pr6S
PREACE	pris	pris		pris	pris	pris	pris	pris	pr1z	pris	pris	pris	priJ	pris	fris	priJ	pris	pri1s	pris	pris	pris	pris	pris	pri1s	pris	pris	pris	pris	prijEs	pris	pris	pris	priz	prEJ1	pris	pris	pris	prij1s	pris	pris	priJ	pris	priS	pr1s	pris
PREBE	prib	pr1b	prib		prib	prEb8	pr1b	prib	fwEb	frib	prEb	prib	prib	prEb	prib	prib	prib	prib	pr1b	prib	prib	prib	prib	prib	prib		prEb	prib	prEbE	prib	prib	prib	prib	pribi	pribi	pr1b	prEb	prib	prib	prib	prib	prib	prib	prib	prib
PRUDD	prVd	prVd	prVd	prVd	prVd	prVd	prVd	prud	prud	prVd	prVd	prVd	prVd	prVd	prVd	prud	prVd	prud	prVd	prVd	prVd	prVd	prud	prud	prVd	prVd	prVd	prVd	prud	prVd	prVd	prVd	prVd	prVd	prud	pr@d	prVd	prVd	prVd	prVd	pr@d	prVd	prVd	prVd
PSAISE	s1s	s1z	s1		s1z	fs{z	s1z	ps1z	f1z	ps1z	p2si	ps1z	s1z		s1z	f1z	s1z	s1z	s1s	s1z	s1z	s1z		ps1z	ps1z	s1z	s1s	s1s	f2jis	s1s	s1s	s1z	s1z	ps1z	ps1s	s1s	ps1z	ps1z	ps1z	s1z	f1z	ps1s	ps1z	s1z
PSAMB	s#mb	s{mb	s{m		s{m	p@s{mp	s#mb	ps{mb	s{m	ps{m	ps{mb	ps#m	s{mb	s{m	s{m	s#m	s{mb	s#m	s{m	s{m	s{m	s{mb	ps#m	s{m	ps{m	s#m	s{mb	s#m	p@s{m	s{m	s{m	s#m	s{m	s{m	ps{mb	s#m	s{mb	ps{mb	s{m	s#m	s{mb	ps{m	ps{m	s{m	s{m
PSAR	s#	s#	s#	sp#	s#	p@s#	s#	ps#	s#	ps#r	psp#	ps#	s#	ps#	s#	s#	ps#	s#	s#	s#	s#	s#	s#	z#	ps#	s#	s#	s#	p@s#	s#	s#	s#	s#	s#	ps#	ps#	ps#	p@s#	s#	s#	h@z#	ps#	ps#	s#	s#
PSAUGE	s9Z	s9_			s9_	p{_@	s6_	ps9_	f1Z		ps9_		s6	s9Z	s9Z	s9_	s1_	s9_	s6Z	s6_	s9_	fs9g	s6_	fs#g	s9_	s9g	s9_	sw#_	p@s6_	s9_	s9_	ps9Z	s9_	s6_	ps#_	s9_	ps6_	p@s9_	s9Z	s9Z		s9_	ps9Z	s9_
PSAUNCH	s9nJ	s9nJ	s9nJ	s9nJ	s9nJ	f@sVnJ	s6nJ	ps9nJ	f5Z	ps9nJ	psQn@J	ps6nJ	s9nJ	s9nJ	s9nJ	s9nJ	s9nJ	s9nJ	s6nJ	s9nJ	s9nJ	s9nJ		s9Nk	ps9nJ	s9nJ	s9nJ	s9nJ	fw#s9nJ	s9nJ	s9nJ	ps9nJ	sn9J	sQnJ	ps#nJ	s9nJ		ps9nJ	ps9nJ	s9nJ	s9nJ	ps9nJ	ps9nJ	s9nJ	s9nJ
PSAWP	s9p	s9p	s9p		sw9p	ps6p	s9p	swQp	swQp	psw#p	pswQp	ps9p	f{sp		s9p	swQp	swQp	s9p	s9p	s9p	s6p	s9p	swQp	swQp	ps9p	s9p	sw{p	s9p	pw#sp	swQp	ps9p	ps6b	swQsp	s{lp	psQp	s9p	sw9p	ps9p	pswQp	s9p	sw#p	s9p	psw{p	swVp	swQsp
PSEEF	sif	sif	sif	sif	sif	psIf	sif	psif	spEs	psif	spif	psif	sif	sif	sif	sif	sif	sif	sif	sif	sif	psEf	sif	sEf	psif	sif	sEf	sif	p8sEf	sif	sif	sif	sEf	sif	psi	sif	sif	p@sif	psif	psif	sEf	psif	psif	sif	sif
PSELSE	psEls	sEls	sElz	sEls	sEls	plEsl8	sEls@	psEls	plEz		plEs	psElz	pliz		sEls	silz	sfEls	sEls	sEls	sEls	slis	sElf	flis	sIl@s1	psEls	sElz	fEls	sEls	plEls@	sEls	sEls	sEls	sEls	sEls1	p@sIlz	sEls	plis	p@sEls	psEls	sEls	sEls	psElz	sEls	sEls	pElS
PSEN	sEn	sEn	sEn	sEn	sEn	p@sEn	sEn	psEn	spEn	psEn	pEz@n	psEn	sEn	psEn	psEn	sEn	sEn	sEn	sEn	psEn	sEn	psEn	sEn	sEn	psEn	sEn	sEn	sEn	pWzEn	sEn	sEn	psEn	sEn	sEn	psEn	sEn	sEn	psEn	psEn	sEn	psin	psEn	psEn	sEn	svEn
PSEUCE	sWs	sus	sus		sus	p@sus	sus	psus	fuZ	spus	p3sWs		sWs		sus	suS	pusk	sus	suwIs	sus	sus	suZ	sus	tsWs	psus	sWs	sWs	sus	p@sWw@J	sus	sWs	sus	psWs	suJ1	ps3gz		psuJ	p@sus	sus	sus	zuk	psuJ	psuS	suJ	sus
PSICH	sIJ	sIJ			sIJ	pjIsJ	sIJ	psIJ	pIS	psik	pIS	sIJ	siJ	siJ	sIJ	sIJ	s2k	siS	sIJ	ps2k	sIk	siS	s2k	sIJ	splI?k	sIS	sIJ	sIJ		fIS	sIJ	s2J	swIk	sIS	pIsIS	sIJ	sIJ	ps2k	sIk	sIS	sIJ	psIk	psIS	siJ	s2k
PSIRP	ps3p	s3p		s3p	s3p	pr@sp	s3	ps3p	Sit	psIr@p	ps3p	ps3rp	s3p	s3p	s3p	s3b	s3p	s3p	s3p	ps3p	s3p	prIsp	pspIsp	s3p	ps3p	s3p	s3p	s3p	p@s7rp	s3p	s3p	ps3p	ps3p	sIr@p	ps3rp	s8rp	s3p	p@z7rp	s3p	s3p	srIp	ps3rp	p@s3p	srIp	s3p
PSIZ	siz		sIz	spIz	sIz	p@zIz	s2z	spIz	fIz	psIz	pIz	psIz	sIz		sIz	sIz	sIz	sIz	sIz	ps2z	sIz	sIz	psIz	sIz	psIz	sIz	sIz	sIz	bIsIz	sIv	sIz	psIz	sIz	sIz		psIs	psIz	psIz	psIz	sIz	pIz	psIz	psIz	sIz	fIz
PSOATH	s5T	s5T	s5T	s5T	s5T	p@s5T	s5T	ps6T	D5s	ps5T	f@s5T	ps5T	s5T	s5T	s5T	s5T	5T	s5T	s5T	fs5T	s5D	slET	s6T	s5T	ps5T	s5T	s5w@T	s5T	p@z5w{T	s5T	s5w@T	s6T	s5T	s5T	ps5T	s5T	s6T	s5T	s5T	s5T	s5T	ps5T	ps5T	s5T	s5T
PSONGE	sQn_	sQn_	sQn		sQn	p@sQn_	sQN	psVn_	spQn_	spVn_	pQsQn_	psQNg	psQn_	sQN_	sQn_	s5n_	sQn_	sQn_	sQn_	psQn_	sQnZ	s5n_	spQn_	sQN	psQn_	sQn_	sQn_	sQn_	p@sQn_	sQn_	sQn_	sQn_	sQn_	sQn_	psQn_	sQn_	spVn_@	sQn_	psQn_	sQn_	sQn_	psQn_	sQn	sQn_	spVn_
PSOOSH	suS	suS	suS	suS	suS	puS	suS	psuS	fuS	psUS	psuS	psUS	suS	suS	sUS	suS	suS	suS	suS	psuS	suS		SuS	pSuS	psuS	suS	suS	sUS	f@suS	fUS	suS	suS	sUS	suS		suS	psUS	p@SuS	psUS	suS		suJ	fus	sUS
PSOOTH	suT	suT	suT		suT	spuT	suD	suT	fus	psuT	puT	psuT	suT	suT	suT	suT	spuT	suD	suT	psuT	suD	suT	suT	psuT		su	suT	suT	p@suz	suT	suT	tuT	suD	suT	psuT	suT	psuT	suD	suT	suT	suT	psuT	psuT	suT
PSORB	s9b	s9b	s9b	s9b	s9b	ps9b	s9b	ps9b	s9b	ps9b	ps9b	s9b	s9b	ps9b	s9b	s9b	s9b	s9b	s9b	ps9b	s9b	s9b	s9b	s9b	ps9b	s9b	s9b	s9b	ps9rb	s9b	s9b	s9b	s9b	s9b	ps9b	s9b	ps9b	p@s9b	s9b	s9b	s9b	ps9b	ps9b	s9b	s9b
PUISE	puwis	pWz	pwiz	f1s	pWs	puz	pWz	pWs	puz	puz	pWs	pw2s	puz	pwis	p4z	puz	pus	pWz	puwIs	pWz	pwiz	fuz	pij4z	pWz	pWz	pWz	pWs	pWz	pWwIsE	puz	pUw@s	pUs1	pWz	pWz	p4s	pus	pWs	pWs	puz	pwis	pus	pwiz	pWz	pWz
PUSQUE	pusk	pVsk		pusk	pWsk	puskw@	pVsk	p3T	fusk	p3sk	pVskwi	pVsk	fWsk	pVsk	pVsk	suk	pusk	pusk	pVskW	pWsk	pWsk	p3sk	pwEsk	psuk	pusk	pVsk	pVsk	pVsk	pUsk8	pUsk	pVsk	pUsk8	psuk	pVsk1		pusk	pUskW	p3sk	pusk8	pWsk	pusk	pusk	pusk	pVskW	pusk
QUE	kE	kW	kW	kW	kW	kwE	kwE	kW	kW	kW	kW	k1	kW	kW	kW	kW	kW	kE	kW	kW	kW	kW	kW	kW	kW	kW	kwE	kW	k8	kW	kW	kE	kW	kW	kW	kW	kW	kW	kE	kW	kW	kW	kW	kW	kW
RALL	r{l	r9l	r{l	r{l	r9l	r{l	r9l	r{l	r{l	r9l	r{l	r9l	r{l	r9l	r{l	r#l	r{l	r9l	r9l	r9l	r{l	r9l	r9l	r#l	r{l	r#l	r9l	r9l	r1l	r{l	r9l	r9l	r{l	r#l	r{l	rQl	r{l	r{l	r9l	r9l	r{l	r{l	r9l	r9l	r9l
RENGE	rEn_	rEn_	rQn_	rin_	rEn_	rEn_	rEn_	rEn_	rEn_	rEn_	rEn_i	rEN	rEn_	rEn_	rEn_	rEn_	rEn_	rEn_	rEn_	rEn_	rEn_	rEn_	rEn_	rEn_	rEn_	rE	rEn_	rEn_	rEn_	rEn_	rEn_	rEn_	rEn_	rEn_	rEn_	rEn_	rEng@	rEn_	rEn_	rEn_	rEn_	rEn_	rEn_	rEn_	rEn_
RHAFF	r{f	r{f	r{f	r{f	r{f	r{f	r{f	r{f	r{f	r{f	r{f	r{f	r{f	r{f	r{f	r{f	r{f	r{f	r{f	r{f	hr{f	r{f	r{lf	r{f	r{f	r#f	r{f	r{f	r{f	r{f	r{f	r{f	r#f	r{f	r{f	r{f	r{f	r{f	r#f	r{f	r{f	r{f	hr{f	hr{f	r{f
RHAWSE	r9s	r9s	r9s	r9z	r9s	r6s	r9s	r9s		r6s	rQs	r9z	r6z	r9z	r9s	r9s	r9s	r9z	r9s	r9s	r9ws	r9z		r#z	r6s	r9	r9s	r9s	r6wQz	r1s	r9s	hw#zE	hw1D	r6s1	r6s	r9z	r9s	r9s	r9z		r6s	r9z	hr9z	r9z	r9z
RHETE	rit	r1t	rit	rit	rEt	rEtE	r1t	rit	gES	rit	rihiti	rit	rit	rEt	rEt	rit	rit	rEt	fr1t	rit	rEti	rEt	rit	rEt8	rit		rEt	rit	rEtE	rit	rit	rit	rit	rit	r2t	rit	rEt	hrEt	rEt	hrEt	ri	rit	rit	rit	rEt
RHINGE	rIn_	rIn_	rIn_	rIn_	rIn_	rIn_	rIn_	rIn_	rIn_	rIn_	rIn_	rIN	rIn_	rIn_	rIn_	rIn_	rIn_	rIn_	rIn_	rIn_	rIn_	rIn_	rIn	r2n	rIn_	rIn_	rIn_	rIn_		rIn_	rIn_	hrin_	rIn_	rIn_	rIn_	rIn_	rIn_	fIn_	rIn_	r2n_	rIn_	rIn_	rIn_	rINg
RHOUSE	r6s	r6z	rus	rus	r6s	r6z	rus	r6s	ruz	r6s	#h6s	r6z	ruz	r6s	r6z	r6s	rus	r6s	r6s	r6s	r6s	hr5s	rus	r6s		ruz	r6s	rus	rus	r6s	r6s	hr6s	r6z	r6s	r6s	rus	r6s	ruz	rus	rus	r6s	hr6s	hr6z	r6s
RHUKE	hruk	ruk	ruk	ruk	ruk	ruk	ruk	ruk	ruk	ruk	ruk	ruk	ruk	ruk	rUk	ruk	ruk	ruk	ruk	ruk	ruk	ruk	ruk	ruk	ruk	ruk	ruk	ruk	ruk	ruk	ruk	hruk	ruk	ruk	ruk	ruk	ruk	ruk	ruk	hruk	ruk	ruk	hruk	hruk	ruk
RINGE	rIn_	rEn_	rIn_	rIn_	rIn_	rIn_	rIn_	rIn_	rIn_	rIn_	r2n_	rIN	rIn_	rIn_	rEn_	rIn_	rIn_	rIn_	rIn_	rIn_	r2Ng	rIn_	rIn_	rIN	rIN_	rIn_	rIn_	rIn_	r2n_	rIn_	rIn_	rIn_	rIn_	rIn_	rIn_	rIn_	rIn_	rIn_	rIn_	rIn_	rIn_	rIn_	rIn_	rIN	rINg
ROLT	rQlt	rQlt	rQlt	rQlt	rQlt	rQlt	rQlt	rQlt	rQlt	rQlt	wQlt	rQlt	rQlt	rQlt	rQlt	rQlt	rQlt	rQlt	rQlt	rQlt	rQlt	r@lt	rQlt	rQlt	rQlt	rQlt	rQlt	rQlt	rQlt	rQlt	rQlt	rQlt	rQlt	rQlt	rQlt		hQlt	rQlt	rQlt	rQlt	rQlt	rQlt	rQlt	rQlt	rQlt
ROUCHE	r6S	ruS	ruS	r6J	ruS	ruZ	ruS	r9J	ruZ	r6J	r5Ji	r6S	r5J	ruS	r5S	ruS	ruS	ruS	r5S	r6J	r5J	ruS	ruS	r6S	r6	ruS		ruS	ruS	ruJ	r6J	ruS	ruS	ruS	r5S	ruS	ruS	ruS	ruS	ruS	r6J	r6Ji	r6S	r5J	ruS
ROWSE	r6s	r6s	r6z	r6s	r6z	r5z	r6s	r5z	ruz	r5z	r6z	r6z	r6z	r6z	r5z	r6s	r6s	r6s	r5s	r6z	r6s	fr5z	r6z	r6s	r6z	r5z	r6s	r6s	r6s	r6s	r6s	r6s	r6z	r6z	r6s	r6s	r6z	r6s	r6z	r6z	r6z	r6z	r6z	r6z	r6z
RUILT	ruwIlt	rIlt			rIlt	rUlt	rIlt	rUlt	rUlt	rUlt	rIlt	ruw@lt	rIlt	rilt	ruwIlt	r@lt	rUlt	r@lt	ruw@lt	rIlt	rIlt	rut	rUlt	rUlt	rult	rUlt	rUlt	rUlt	rilt	rUlt	rult	hruwIlt	ruwIlt	ruw@lt	rult	rut	rult	rult	rIlt	rIlt	rUlt	r9lt	rIlt	rIlt	rult
RURSE	r3rs	r3s		r3s	r3s	r#rs	rurs	rus	ruz	rus	r2s	rurs	r3rz	r3s	r3s	rus	r3s	r3s	r3rs	r3s	rurs	r3rz	rus	r3s	r3s	r3s	r9s	rurs	r3sE	r3s	r3s	rurz	ruz	ruz	r@rs	r3rs	r3s	r3rs	r3s	r3s	r3s	r3rz	r3z	r3rz	r3s
SALM	s{lm	s#m	s#m	s{lm	s{lm	s{lm	s#m	s{lm	s#lm	slEm	sVl{m	s#l	s{lm	s#m	s#m	s{lm	s#m	s#m	s9lm	s#lm	s{lm	s{lm		s#m	s{lm	s#m	s#m	s#m	s{lm	s{lm	s{lm	s{lm	s{lm	s#m	s{l@m	s{lm	s{lm	s{lm	s#m	s#m	s{lm	s{lm	s{lm	s{lm	s{lm
SARR	s#	s#	s#	s#	s#	s#	s#	s#	s#		s#	s#r	s#	s#	s#	s#	s#	s#	s#	s#	s#	s#	s#	s#	s#r	s#	s#	s#	s#	s#	s#	s#	s#	s#	s#r	s#r	s#r	s#	s#	s#	s#	s#r	s#	s#r	s#
SCAQUE	sk{k	sk#k	sk{		sk1k	skw{k	sk#k	sk9k	spik	sk#k	sVkW		sk{k	sk{k	sk{k	sk#k	sk1k	sk{k	sk{k	sk{k	sk6ku	sk#k	sk#k	sk#lk	sk#k	sk#k	sk1T	sk#k	skVkE	sk1J	sk{k	sk#k8		sk{kW	skw{k	skw{k	s{kW	sk{kwV	sk#k	sk{k	sk1	sk1k	sk1k	skw#k
SCILTH	skIlT	sIlT			skIlT	skIlT	sIlT	skIlT	sIlk	sklInT	sIlT	sIlT	skIlT	sIlT	skIlT	SIlT	skIlT	skIlT	sIlT	skIlT	skIlT	skIlT	slIT	skIlT	skIlT	s2lT	skIlT	skIlT	sk{lT	skIlT	skIlT	sIlT	skIlJ	skIlT	skIlT	skIlT	skIlT	skIlT	skIlT	skIlT	skIlT	skIlT	skIlT	sIlT	skIlT
SCINE	sk2n	sk2n	sk2n	sk2n	sk2n	skInE	s2n	sk2n	skIn	sIN	s2n	sk2n	skIn	sin		sn2n	sk2n	sin	s2n	sk2n	sk2n	sin	s2n	s2n	sk2n	sin	s2n	sk2n	s2n	s2n	sk2n	s2n	sin	sk2n	sk2n		skIn	sk2n	s2n	s2n	sIn	sk2n	sin	s2n	sk2n
SCRALK		skr9lk	skr{lk		skrQlk	skr{lk	skr9lk	skr9lk	skrQlk	skr{lk	skr{lk	skr9lk	skrQlk	skr9lk	skrQlk	skr@lk	skrQlk	skrQlk	skrQlk	skr{lk	skr{lk	skr{lk	skr9lk	skr{lk	skr{lk	skr9lk	SrQlk	skrQlk	skr9k	skrQlk	skr9k	skr{lk	skrQlk	skr{lk	skr{lk	skrQlk	skrQlk	skr9k	skrQlk	skr9lk	skr{lk	skr{lk	Sr9k	skr9k	skrQlk
SCRALL	skr9l	skr9l	skr9	skr{l	skr9l	skr#l	skr9l	skr9l	skr1l	skr9l	skr1l	skr9l	skr{l	skr9l	skr9l	skr{l	skr9l	skr9l	skrQl	skr5l	skr{l	skr9l	skr9l	skr#l	skr#l	skr#l	skr9l	skr9l	skr{l	skr{l	skr9l	skr#l	skr{l	skr#l	skr9l	skr9l	skr{l	skr9l	skr9l	skr9l	skr#l	skr{l	Sr{l	skr9l	skr{l
SCRIPE	skr2p	skr2p	skr2p	skr2p	skr2p	skrIp	skr2p	skr2p	skrEp	skr2p	skr2p	skr2p	skrEp	skr2p	skr2p	skr2p	skr2p	skr2p	skr2p	skr2p	skr2b	skrup	skr2p	skr2p	skr2p	skr2p	skr2p	skr2p	skr2p	skr2p	skr2p	skr2p	skr2p		skr2p	skr2b	skr2b	skr2p	skr2p	skr2p	skrip	skr2p	skr2p	skr2p	skr2p
SCROLK	skrQlk	skrQlk	skrQlk	skrQlk	skrQlk	skQlk	skrQlk	skrQlk	skrQlk	skrQlk	skrQlQk	skrQlk	skrQlk	skrQlk	skrQlk	skrQlk	skrQlk	skrQlk	skrQlk	skrQlk	skrQlk	skrQlk	skrQlk	skrQlk		skrQlk	skrQlk	skrQlk	skrQlk	skrQlk	skrQlk	skrQlk	skrQlk	skrQlk	skrQlk	skr9lk	skrQlk	skrQlk	skrQlk	skrQlk	skrQlk	skrQlk	SrQlk	skrQlk	skrQlk
SCROME	skr5m	skr5m	skr@	skr5m	skr5m	skr5m	skr5m	skr5m	skrQm	sk5mb	skr5m	skr5m	skr5m		skr5m	skr5m	skr5m	skr5m	skr5m	skr5m	skr5m	skr5m	skr5m	skr5m	skr5m	skr5m	skr5m	skr5m	skr5m	skr5m	skr5m	skr5m	skr5	skrQm	skr5m	skr5m	skr5m	skr5m	skr5m	skr5m	skr5m	skr5m	Sr5m	skr5m	skr5m
SCROSE	skrQs	skr5z	skr5z	skr5	skr5z	skr5z	skr5z	skr5z	skr5z	skr5s	skr5z	skr5s	skr5z			skr5z	skrus	skr5z	skr5s	skr5z	skr5s	skr5z	skr6s	skr5s	skr5s	skr5z	skr5s	skr5z	skr5s	skr5z	skr5s	skr5s	skr6z	skr5z	skr5s	skr5z	skr5z	skr5s	skr5z	skr5s	skr6s	skr5z	skr5z	skrQs	skr5s
SCRUKE	skruk	skruk	skruk		skruk	skruk	skruk	skruk	skruk	skrVNk	skruk	skruk	skruk	skruk	skruk	Sruk	skruk	skruk	skruk	skruk	skruk	skruk	skruk	skruk	skruk	skru	skruk	skruk	skruk	skruk	skruk	skruk	skruk	skruk1	skruk	skruk	skruk	skruk	skruk	skruk	skruk	skruk	Sruk	skruk	skruk
SCRYM	skrIm	skr2m	skrIm	skr2m	skrIm	skr2m	skrIm	skr2m	skrIm	skrIm	skr2m	skrIm	skrIm	skrIm	skr2m	skrIm	skr2m	skrIm	skr2m	skrIm	skr5m	skrim	skrIm	skr2m	skr2m	skrIm	skrIm	skrIm	skr2m	skrIm	skrIm	skr2b	skr2m	skrIm	skr2m	skrImp	skrIm	skrim	skrIm	skr2m	skrIm	skrIm	skr2m	skrIm	skr2m
SCUTE	skWt	skWt	skut		skut	skut	skut	skWt	skut	skWt	skWt	skut	skWt	skWt	skut	skut	skut	skWt	skWt	skWt	skut	skut	skut	skWt	skut	skWt	skut	skut	skut	skut	skut	skut	skut	skut	skut	skWt	skWt	skut	skut	skWt	skut		Sut	skut	skut
SHALSE	S{ls		S{ls	S{ls	S{ls	S{ls	SQls	S{ls	sl1v	S{ls	SElz	S{ls	S{lz	SQls	SQlz	S9lz	S{lz	S{ls	SQls	S{ls	S1ls	S{ls	S@l{ls	S{ls	S{ls	SQls	SQls	S#ls	S{ls	S{lsi	S9ls	S{ls	S{lz	S{lz	SQls	SQls	S{ls	S{ls	S{ls	SQls	S{lz	S{ls	S{ls	S{lz	S{ls
SHECHE	SEJ	SES		Si	SiS	strES8	SiS	SiJ	snEk	SiJ	SiS	SEJ@	SiJ	SiS	SES	Sik	SiS	SES	SEk	SiS	SEJ	Sik		S8k		SEXk@	sEJ	SES	Si_E	siJ	SEk	S1S	s1J	SiJi	sEJ	SEJ	sES	SES	S1S	SES	viJ	SEJi	s1S	S1JE	SiJ
SHESE	Sis	SEs		SiS	Siz	SEs	Siz	Sis	siZ	SiS	Sis	SEs@	Siz	Sis	SEs	Sis	Sis	Sis	Sis	Siz	Siz	SIz	SiS	Siz	Sis	Siz	SEs	Sis	SizE	Sis	SEs	Sis	SES	Siz	Sis	SEls	Sis	Sis	Sis	Siz	TiS	Sis	Siz	Siz	SiS
SHINC	SINk	SINk	SINk	SINk	SINk	SINk8	SINk	SInJ	SINk	SINk	SIns	SINk	sSIn	SINk	SINk	SINk	SINk	SINk	SINk	SINk	SINk	SINk	SINk	SINk	SINk	SINk	sInJ	SINk	SINk	SInJ	SINk	SINk	SInJ	SINk	SINk	sInJ	SINk	SINk	SINk	SINk	zINk	SINk	SINk	SInk	SINk
SHIS	SIs	SIs	SIs	SIs	SIs	SIf	SIs	SIz	SIz	SIs	SIS	SIs	Sis	SIs	SIs	SIz	SIs	SIs	SIS	SIs	SIz	SIs	Sis	SIz	SIs	SIs	SIz	SIz	Jis	SIs	SIs	SIs	SIS	SIz	sis	SIs	SIS	SIs	SIz	SIz	zIS	SIz	SIz	SIz	SIz
SHOS	SQs	SQs	SQs	SQ	SQs	SQS	SQs	SQs	Suz	Sus	SQs	SQs	SQs	S5z	SQs	SQs	SQs	SQs	SQs	SQs	SQz	SQz	SuS	SQs	SQs	S5z	S5z	SQs	Sus	SQs	S5z	SQs	Suz	SQs	SQs	S5z	SQz	SQs	SQz	SQs	sus	SQs	SQz	SQz	SQz
SHOULE	S{l	S9l	S6l	Su	Sul	S9l	Sul	S{l	slQlf@l	S{l	Suli	S6l	S#l	Sul	SQl	Sul	Sul	Sul	SUl	S6l	Sul	Sul	S5l	S6l	S#l	Sul	SQl	S9l	SulE	SUl	S5l	Sul	SUlT	S6l1	Sul	Sul	S6l@	Sul	Sul	Sul	z5l	S9l	S6l	S9l	Sul
SHOWTH	S5T	S5T	S6T		S5T	S5T	S5T	S5T	sS5ST	S5T	Sw6T	S5T	S6T	S5w@T	S5T	S5T	SuT	S5T	S5T	S5T	S6T	S6T	S6T	sSQT	S6T	S5T	SQT	S5T	S6T	S5T	S6T	S6T	S5T	S6T	S6T	S5T	S6T	S5w@T	SQT	S6T	SQT	S5T	S6T	S5T	S5T
SHRAQUE	Sr{k	Sr#k	Sr#k		Sr{k	Sr{k	Sr1k	Sr{k	SrVk	Sr#k	Sruk	Sr{k	Sr{k	Sr{k	Sr{k	SrVk	SrQk	Sr{k	Sr{k	Sr{kW	Sr1k	Skw#k	Sr{k	Sr#k	Sr{k	Sr#k	S#k	Sr#X	Sr#kE		Sr{k	SwVk1	S1k	Sr{lk	Sr{k	spr9k	Sr{k	Sr#k	Sr{k	Sr{k	Sr#k	Sr#k	Sw1k	Sr#ku
SHRAS	Sr{s	Sr{s	Sr{z	Sr{	Sr{s	Sr{z	Sr{s	Sr{z	Sr1z	Sr{z	Sr{z	Sr{s	Sr{z	Sr{s	Sr{z	Sr{z	Sr{z	Sr{s	Sr{s	Sr{s	Sr1s	Sr{z	Sr{z	Sr{z	Sr{s		Sr{z	Sr#z	Sr#s	Sr{s	Sr{s	Sr{s	sr{s	Sr{z	Sr{s	S@r{z	Sr{z	Sr{s	Sr{z	Sr{s	str{s	Sr{s	Sr{s	Sr{z	Sr{z
SHRAUK	Sr9k	Sr9k	Sr6k		Sr9k	SrVNk	Sr6k	Sr9k	sruk	Sw9k	Sruk	Sr6k	skr9k	Sr9	Sr9k	str9k	Sr{k	Sr9k	Sr6k	Sr6k	Sr6k	Skr@lk	Sr6k	Sr9k	Sr6k	Sr9k	Sr9k	Sr9k	Sr#k	Sr6k	spr9k	Sr9k	Sr9k	Sr6k	Sr9k	Sr9k	Sr6k	Sr9k	Sr9k	Sr9k	ZrQk	Sr9k	Sr9k	Sr9k	Sr9k
SHRIC	SrIk	SrIk	SrIk	SrIk	SrIk	SrIk	SrIk	SrIk	SrIk	SrIk	S3k	SrIk	SrIk		SrIk	SrIk	SrIk	SrIk	SrIk	SrIk	Srik	sIr	Srik	SrIk	SrIk	SrIk	SrIk	SrIk	SrIk	SrIk	SrIk	SrIk	S3k	SrIk	SrIk	SrIk	SrIk	SrIk	SrIk	SrIk	Srik	SrIk	SrIk	SrIk	SrIk
SHRIRR	Sr7r	Sr3			Sr7r	S@r3r	Sr7r	Sr7r	Sr7	Sr7r	S@r@	Sr7r	Sr7	Sr7	Sr3	Sr7r	S3r	Sr7r	Sr3r	Sr7r	Sr7r	Sr7r	S3r	Sr7r	Sr3r	Sr7	Sr7	S3r	Sr3r	Sr3	Sr7r	Sr7r	Sr7r	Sr7r	Sr2r	S@r7r	Sr3r	S@rIr	Sr3	Sr3r	Zur	Sr7r	J@r3	Sr7r	Sr7
SHRUICE	SruwIs	SruwIs	Sris	Srus	Srus	Srus	Srus	Srus	sruZ	SrQls	S@rusi	sSrus	sruJ	sprus	SruwIs	sruS	skrus	Sruk	SruwIs	Srus	Srus	Srus	Srus	Srus	Srus	Srus	Srus	Srus	SruwIS	skrus	Srus	SwiJ	SruJ	SruJ1	Srus		Sru	Srus	Srus	SriS	Srus	Sr4s	Srus	Srus	Srus
SHRUKE	Sruk	Sruk	Sruk	Sruk	Sruk	SrVk	Sruk	Sruk	Sruk	Sruk	Sruk	Sruk	Sruk	Sruk	Sruk	Sruk	Sruk	Sruk	Sruk	Sruk	Sruk	Sruk	Sruk	Sruk	Sru	Sruk	Sruk	Sruk	Sruk	Sruk	skruk	Sruk	Sru	Sruk	Sruk	Sruk	Sruk	Sruk	Sruk	Sruk	sruJ	Sruk	Sruk	Sruk	Sruk
SHRUNGE	SrVn_	SrVn_	SrVn_		SrVn_	srVn_	Srun_	SrVn_	srun_	SrVn_	SrVn_	SrVN	srun_	SrVn_	SrVn_	SrVn_	Srun_	SrVn_	SrVn_	SrVn_	SrVn_	Skrun_	srVn_	Srun_		SrVn_	Srun_	Srun_		srun_	SrVn_	Srun_	srVn_	SrVn_	Srun_	SrVn_	SrVn_	SrVn_	SrUn_	Srun_	Sr@n_	Srun_	Srun_	SrVn_	skrVn_
SHUGE	SW_	SW_	SuZ	Su_	SuZ	Sug	Sug	SW_	SuZ	sV_	SVg	Sug	suz	Sug	SV_	Su_	SW_	Su_	Su_		Su_	Sug	SuZ	Sug	Sug	SVg	Su_	Su_	Su_	Su_	Su_	SuZ	SV_	Su_	Su_	SWg		Su_	Su_	SuZ	sUg	Su_	JuZ	SW_	Sug
SILGE	sIl_	sIl_	sIl_	sIl_	sIl_	sIl_	sIlg	sIl_	sIl_	slI_	sIlI_	sIl_	sIl_		sIl_	sIl_	sIl_	sIl_	sIl_	sIl_	sIlZ	sIl_	sIl_	sIl_	sIl_	sIlgi	sIl_	sIl_	sIl_	sIl_	sIl_	sIlZ	sIl_	sIl_	sIl_	sIl_	sIl_	sIl_	sIl_	sIl_	sIlg	sIl_	sIlZ	sIl_	sIlg
SILN	sIln	sIln	sIln	sIl	sIln	sIln	sIln	sIln	sIln	slIn	slIn	sIln	sIln	sIln	sIln	sIln	sIl	sIln	sIln	sIln	sIln	sIln	sIln	s#ln	sIln	sIln	sIln	sIln	siln	sIln	sIln	sIln	sIln	sIln	sIl@n	sIln@	sIln	sIl@n	sIln	sIln	sIln	sIln	sIln	sIln	slIn
SKALC	sk{lk	sk{lk	sk{lk	sk{lk	sk{lk	sk{lk	sk{lk	sk{lk	sk{lk	sk{lk	sk{l{k	sk{lk	sk{lk	skVlk	sk{lk	skVlk	sk{lk	sk{lk	skQlk	sk{ls	sk{lk	sk{lk	skl{k	skVlk	sk{lk	sk9lk	skl{k	skQlJ	s{lk	sk{lk	sk{lk	skQlk	sk{lk	sk{lk	sk@l{k	skVlk	sk{lks	sk{lk	sk{lk	sk{lk	sk{lk	sk{lk	sk{lk	skQlk	sk{lk
SKARCE	sk#s	sk#s	sk#	sk#s	sk#s	sk#s	sk#s	sk#k	sk#s	sk#s	sk#s	sk#k	sk#s	sk#s	skEs	sk#k	sk#s	sk#s	sk#s	sk#s	sk#k	sk#s	sk#s	sk8s	sk#s	sk#s	sk#s	sk#s	sk#rVs	sk#s	sk#s	sk#s	sk#rs	sk#s	sk#s	sk#ks	sk#s	sk#s	sk#s	sk#s	sk#J	sk#s	sk#s	sk#rs	sk#s
SKECHE	skES	skES	skES	skEJ	skEJ	skEJ8	sk1S	skEJ	skES	skiJ	skEJi		skEJ	skEJ	skE	skEJ	skiJ	skES	sk1S	skiJ	skiJ	skiJ	skiS	skES1		skES	skiJ	skiS	skEJ	skE	skEJ	sk1S	sk1	skEk1	skEJ	skEJ	skEJ	skEJ	skiS	skES	skiJ	skiJ	sk1S	skiJ	skiS
SKUBE	skWb	skub	skub	skub	skWb	skub	skub	skWb	skub	skWb	skVb	skub	skWb	skub	skub	skub	skub	skub	skub	skWb	skWb	skub	skub	skub	skub	skub	skub	skWb	skubE	skub	skub	skub	skub	skub	skub	skWb	skub	skWb	skub	skub		skub	skub	skub	skub
SLARR	sl#r	sl#	sl#	sl#	sl#	sl#	sl#	sl#	sl#	sl#r	sl#	sl#r	sl#	sl#	sl#r	sl#	sl#	sl#	sl#	sl#r	sl#r	sl#	sl#	sl#	sl#	sl#	sl#	sl#	spl#	sl#	sl#	sl#	sl#	sl#	sl#		sl#	sl#	sl#	sl#	sl#	sl#r	sl#	sl#r	sl#
SLULE	slul	slul			slul	slul	slul	spul	sluT	slul	slulI	slul	slu	slul		slu	slu	slul	slul	slul	slul	slul	slul	slul	slul		s@lul	sl9l	slulE	slul	slul	slul	slul	slul1	slUl	slVl		slul	slul	slul	slVl	slul	slul	slVl	slu
SLUS	slVs		slVs	slVs	slVs		slus	slVs	sluz	sUls	slVs	slus	slVs	slVs	slVs	slVs	slVs	slVs	slVs	slus	slVs	slus	slVs	slus	slVs	slu	sl5s	slus	slus	slVs	slVs	slVs	slVs	slVs	slVs	slVz	sluz	slVs	slVz	slVz	slVs	slVs	slVs	slVs	slus
SLYS	slis	sl2s			sIls	slEz	slIs	sl2z	sliz	slIs	sl2z	slIs	sl2z	sl2z	sl2z	sl2s	sl2s	sl2s	sl2s	slIs	sl2s	sl2z	sl2s	sl2z	sl2s	sl2z	sl2z	slus	sl2s	slIs	sl2s	slIs	sl2s	slIs	sl2s	sl2z	slIs	slIs	slIs	slIs	slIz	slis	sl2z	slIs	sl2z
SMEKE	smik	smEk	smik	smik	smik	smEk	smik	smEk	smEk	smik	smEk	smik	smik	smEk	smEk	smIk	smik	smEk	sm1k	smik	smEk	smik	smik	smEk	smik	smEk	smik	smik	smEk	smik	smEk	smik	smik	smEk	smEki	smik	smik	smEk	smik	smik	smik	smik	smik	smik	smEk
SMEPE	smIp	sm1p	smip		smip	smEmp8	sm1p	smip	smEp	smip	smEp	smEp	smip	smEp	smEp	smip	smip	smip	sm1p	smip	smEp	smEp	smip	smEp	smip	smEp	smip	smip	smEp	smip	smip	smip	sm1p	smip1	smEpi	smip	smip	smip	smip	smip		smip	smip	smEmp	smEmp
SMOCHE	smQJ	smQS		sm5	smQS	smQJ	sm5S	smQJ	smuJ	sm5J	smuJi	smQJ	smuJ	smQJ	sm5S	sm5S	smuJ	smQS	sm5J	sm5J	smQJ	smuJ	smuJ	smuJ	sm5J	sm5S	smuJ	sm5S	smuJ	sm5S	smuJ	smuJ	smuJ	smuk1	smUJi	smuJ		smuJ	sm5S	sm5S	smuJ	smQJi	smuS	smuJ
SMOUTH	sm6T	sm6T	sm6T	sm6T	sm6T	sm6T	sm6T	sm6T	smuD	sm6T	sm6T	sm6T	sm6T	smuT	sm6T	smuT	smuT	sm6T	sm6T	sm6T	sm6T	sm6T	sm6T	sm6T	sm6T	sm6D	sm6T	smuT	smw6T	sm6T	sm6D	smuT	sm6T	sm6T	sm6T	smutT	sm6D	sm6T	sm6T	sm6T	sm6T	sm6T	sm6T	sm6T	sm6T
SMYNC	smINk	sm2Nk	smINk	smINk	smINk	smINk	smINk	smINk	smik	smINk	smIns	sm2Nk	smInJ	smINk	smINk	smINk	smINk	smINk	sm2Nk	smINk	smINk	smINk	smINk	sm2Nk	smINk	sm2Nk	sm2nJ	smInt	sm2Nk	smInJ	smINk	smINk	smINk	smINk	sm2Nk	smINks	smINk	smINk	smINk	smINk	smInJ	smINk	smINk	smINk	smINk
SMYNCH	smInJ	smInJ		smInJ	smInJ	sm2nJ	smInJ	smInJ	smIfk@	smInJ	smInIJ	sm2nJ	smInJ	smInJ	smInJ	smInJ	smInJ	smInJ	sm2nJ	smInJ	smInJ	smInJ	smINk	sm2nJ	smInJ	smInJ	smInJ	smInJ	sm2J	smInJ	smInJ	smInJ	smInJ	smInJ	sm2NkJ	smInJ	smInJ	smInJ	smInJ	smINk	smInJ	smInJ	smInJ	sm2nJ	smInJ
SMYS	smIs	sm2s			smIs	smIs	sm2z	sm2s	sm2z	smIs	sm2s	sm2s	sm2s	sm2z	sm2z	sm2s	sm2z	sm2s	sm2s	smIs	smis	smis	smis	sm2z	sm2z	sm2z	sm2s	sm2s	sm2s	smIs	smIs	smis	s2mz	smIs		smIs	smIz	smIz	smIz	smIs	smIz	sm2s	sm2z	smIs	sm2z
SNENGE	snEn_	snEn_	snEn	snIn_	snEn_	snEn_	snEn_	snEn_	snENg	sni_	sEnE_	snEN	snEn_	snEn_	snEn_	snEn_	snEn_	snEn_	snEn_	snEn_	snEn_		snEn_	sniZ	snEn_		snEn_	snEn_	snENgE	snEn_	snEn_	snEn_	snEn_	snEn_	snE_	snE_	snEn_	snE_	snEn_	snEn_	snEn_	snEn_	SnEn_	snEn_	snEn_
SNESE	snis	sniz		snis	sniz	snEzE	sniz	sniz	sniz	sniz	sniz	sniz	sniz	sniz	sniz	sniz	snis	snEs	sn1s	sniz	snEz	snIs	sniz	sniz	sniz	snEsi	snEs	snEz	snIz	snEs	snEs	sniz	sniz	snEz	snEs		snEs	snis	snIz	sniz	sniz	snEs	sniz	snEz	snis
SNICHE	snIJ	snIS		snIJ	sniS	snIJ	sniS	snIJ	snIS	sniS	sn2J	snIJ	sniJ	snInJ	sniS	sn2S	sniS	niS	sn2S	sniS	sn2J	snIJ	sniJ	sn2S	sniJ	snIS	snInJ	sniS	sn2J	sn2S	snIJ	snik	sniS	snik1	Sn2J	sIJ	snIJ	sn2J	sniS	sniS		snIJ1	sniS	sniJ
SNONGE	snQn_	snQn_	snQn_		snQn_	snQn_	snQn_	snQn_	spQn_	snVn_	snQn_	snQNg	snQn_		snQn_	sn5n_	sQn_	snQn_	sn5n_	snQn_	snQn_	snun_	snQn_	sn5n_	snQn_	snQn_	snQn_	snQn_	sQNg@	snQn_	snQn_	snQn_		snQn_	snQ_	snQn_	snQn_	snQn_	snQn_	snQn_	snQn_	snQn_	snQn_	snQn_	snQn_
SNOWL	sn5l	sn6l	sn6l	sn6l	sn6l	snQl	sn5l	sn5l	sn5l	sn5l	snQl	sn6l	sn6l	sn9l	sn6l	sn5l	sn6l	snQl	sn6l	sn6l	sn5l	sn9l	sn5l	snQl	sn6l	sn5l	sn6l	sn6l	sn5l	sn6l	sn6l	sn6l	snQl	sn6l	sn6l	sn5l	sn6l	sn5l	sn6l	sn6l	sn6l	sn6l	sn6l	sn6l	sn5l
SOOSE	sus	sus	sus	sus	suz	suz	sus	sus	suz	sus	sus	sus	suz	suz		sus	sus	sus	sus	sus	suz	suZ	sus	suz	sus	suz	sus	sus	sus	sus	sus	sus	suz	sus1	sus	sus	sus	sus	sus	suz	suS	sus	suz	suz	sus
SPEINT	sp2nt	sp2		spint	sp2nt	sp2nt	sp2nt	spint	spEnt	splInt	sp2nt	sp2nt	spint	sp1nt	sp2nt	spint	spEnt	spint	sp1nt	sp1nt	spint	spint	spint	sp2nt		sp2nt	spint	spInt	splint	sp2nt	sp1nt	sp2nt	spIj{nt	sp2n@t	sp2nt	spInt		spint	sp2nt	sp2nt	sp1nt	sp2nt	spint	spInt	spint
SPEVE	spiv	spEv	spI		spiv	spiv	spiv	spiv	spEv	spiv	spiv	spiv	spiv	spiv	spiv	spiv	spiv	spiv	spiv	spiv	spiv	spEv	spiv	spiv	spiv	spiv	spEv	spiv	spEvE	spEv	spiv	spiv	spiv	spiv	spiv	spEv	spiv	spiv	spiv	spiv	spiv	spiv	spiv	spEv	spiv
SPEWTH	spWT	spWT	spu	sp{T	spWT	spuT	spWT	spuT	spluT	spwQlT	TWT	spWT	spWT	spWT	spWT	spwET	spuT	spWT	spWT	spWT	spiT	spluT	spWT	spWT	spWT	spWw@T	spWT	spWT	spWs	spuT	spWT	spuT	spuT	spWT	spUT	spuT	spWT	spWT	spuT	spWT	spIjUT	spWT	spuT	spWwIT	spWT
SPLACH		spl{J	spl{J	spl{J	spl{S	spl{S	spl{J	spl{k	pl{S	spl{J	spl{J	spl{k	spl{J	spl{J	spl{J	spl{J	spl{S	spl{J	spl{J	spl{J	spl{J	spl1S	spl#J	spl{S	spl{X		spl{J	spl{S	spl{J	spl{k	spl{J	spl{J	spl{k	spl{k	spl{J	spl{J	spl{S	spl{X	spl{J	spl{J	spl{J	spl{J	spl{J	spl{J	spl{k
SPLALM	spl{lm	spl{lm	spl{m		spl{lm	sp{lm	spl#m	sp#m	fspl{m	spl{m	spl@lVm	sp#m	spl{lm	spl#lm	spl#m	spl#m	spl#m	spl#m	sp#m	spl{lm	spl{lm	sp#m	spl#m	spl#m	spl{m		spl#m	spl9m	spl6m	spl{m	spl9m	sp{lm	spl{lm	spl{m	spl{?{lm	sp{lm		spl{m	spl#m	splQlm	spl{lm	spl#m	spl#m	spl{m	spl#m
SPLANC	spl{Nk	spl{Nk	spl{Nk	spl{N	spl{Nk	spl{Nk	spl{Nk	spl{n	spl{Nk	spl{Nk	spl{n@s	spl{Nk	spl{Nk	spl{Nk	spl{Nk	splVNk	spl{Nk	spl{Nk	spl{Nk	spl{Nk	spl{Nk	spl{Nk	spl#Nk	spl#Nk	spl{Nk	spl{Nk	spl{nJ	spl#Nk	spl{Nk	spl{Nk	spl{Nk	splQNk	spl{Nk	spl{Nk	spl{Nk	spl{Nk	spl{Nk	spl{Nk	spl#Nk	splQNk	spl{Nk	spl{Nk	spl{Nk	spl{Nk	spl{Nk
SPLEASE	spliz	spliz	spliz	spliz	splis	spiz	spliz	spliz	spliz	spliz	spliz	spliz	spliz	spliz	spliz	splis	pliz	splis	splis	spliz	spliz	spliz	spliz	spliz	spliz	spliz	spliz	spliz	spliz	splis	splis	spliz	spliz	spliz	spliz	spliz	spliz	spliz		spliz	spliz	spliz	spliz	spliz	spliz
SPLICHE	splIJ	spliS	spliS	spliJ	spl2S	splIS	spliS	spl@J	spliS	splInJ	spl2J	spl2J	spliJ	spliS	spl2J	spliS	spliS	spliS	spl2J	spl2S	spliJ	spliS	spliJ	spl2S	splIS	splIX	splIJ	splIS	spliJE	spl2s	splIJ	spliS	spl1J	splik1	splIJ	splIJ	splIJ	splIJ	spliS	spliS	spliJ	spl2S	spliS	spliJ	spl2J
SPLOL	splQl	splQl	splQl	splQl	splQl	splQl	splQl	splQl	splQl	splQl	splQl	splQl	splQl	splQl	splQl	slQl	splQl	splQl	splQl	splQl	splQl	splQl	splQl	splQl	splQl		splQl	splQl	splQl	splQl	splQl	splQl	splQl	splQl	splQl	splQl	splQl	splQl	splQl	splQl	splQl	splQl	splQl	splQl	splQl
SPLOURT	spl6w@t	spl9t			spl9t	spl9w@t	spl6rt	spl9t	spl9k	spl9t	spl#t	spl9t		spl9t	spl9t	spl9t	spl9t	spl9t	spl6rt	spl6rt	spl9t	spl9t	spl6rt	spl6t	spl6	spl9t	spl3r@t	spl3t	spl3rt	spl6t	spl9t	spl3t		spl9t	spl#rt	spl3rt	spluw@t	spl9t	spl3t	spl6t	spl6t	spl#rt	spl9t	spl9rt	spl9t
SPLOWSE	spl6s	spl6s	spl6z		spl6s	spl6z8	spl6z	spl6s	spluSs	spl5s	spl6s	spl6s	spl6s	spl6z	spl5s	spl6s	splus	spl6s	spl6s	spl6s	spl5s	spl6s	spl6s	spl6z	spl6s		spl5s	spl6s	spl5s	spl6s	spl6s	spl6s	spluz	spl6s	spl6s	spl6s	spl6	spl6s	spl6s	spl6s	spl6s	spl6z	spl6z	spl6s	spl5s
SPOLK	spQlk	spQlk	spQlk	spQlk	spQlk	spQlk	sp5k	spQlk	spQlk	spQlk	spQlk	spQlk	spQlk	spQlk	spQlk	spQlk	spUlk	spQlk	spQlk	spQlk	spQlk	spQlk	spQlk	spQlk	spQlk	spQlk	spQlk	spQlk	spQlk	spQlk	spQlk	spQlk	spQlk	spQlk	spQlk	spQlk	spQlk	spQlk	spQlk	spQlk	spQlk	spQlk	spQlk	spQlk	spQlk
SPRA	spr#	spr#		spr#	spr#	spr#	spr#	spr#	spr#	spr#	spr#	spr#	spr#	spr#	spr#	spr#	spr#	spr#	spr#	spr#	spr#	spr#	spr#	spr#	spr#	spr#	spr#	spr#	spr#	spr#	spr#	spr#	spr#	spr#	spr#	spr#	spr#	spr#	spr#	spr#	spr#	spr#	spr#	spr#	spr#
SPRARR	sp#r	spr#	spr#	spr#	spr#	sp#r	spr#r	spr#r	spr#	sp#r	sp#r	spr#r	spr#	spr#	spr#r	spr9	spr#	spr#	spr#r	spr#r	sp#	spr#r	spr#r	spr#	spr#		spr#	spr#	spr#r	spr#	spr#	spr#r	spr#	spr#	spr#r	spr#r	spr#r	spr#r	spr#	spr#	spr#	spr#	spr#	spr#r	spr#
SPRARSE	spr#s	spr#s	spr#s	spr#	spr#s	spr#z8	spr#rz	spr8s	spr1z	sp#rs	spr1s	spr#rs	spr#s	spr#s	spr#s	spr#s	spr#s	spr#s	spr#s	spr#s	sp#s	spr#s		fr1z	spr#		spr#s	spr#s	sp#rs	sp#s	spr#s	spr#s	sp#s	spr#s	sp#s	spr9s	spr#s	spr#s	spr#s	spr#s	spr#s	spr#s	spr#s	spr#zE	spr#s
SPRAUK	spr9k		spr6k		spr9k	sprVNk	spr6k	spr9k	spr1k	sp9k	spr#k	spr6k	spr6k	spr9k	spr9k	spr9k	spr9k	spr9k	spr9k	spr6k	spruk	spr9k	spr6k	spr#k	spr6	spr9k	spr9k	spr9k	spr6k	spr9k	spr9k	spr9k	spr9k	spr6k	spr9k	spr9k	spr6k	spr9k	spr9k	spr6k	spr#k	spr9k	spr9k	spr9k	spr6k
SPREN	sprEn	sprEn	sprEn	sprEn	sprEn	sprEn	sprEn	sprEn	sprEn	sprEn	sprEn	sprEn	sprEn	sprEn	sprEn	sprEn	sprEn	sprEn	sprEn	sprEn	sprin	sprEn	sprEn	sprEn	sprEn	sprEn	sprEn	sprEn	sprEn	sprEn	sprEn	sprEn	sprEn	sprEn	sprEn	sprEn	sprEn	sprEn	sprEn	sprEn	sprin	sprEn	sprin	sprEn	sprEn
SPRURSE	spr3rs	spr3s	sp3st	spr3rs	spr3s	sprus8	spr9rz	spr3s	pruz	sprus	sprusi	spr3rs	spr3z	spr3s	spr3s	spruz	sp3rs	spr3s	spr3s	spr3	sprus	sprus	s@p3rs	spus	spr3s		sp3s	sprurs	spr3s	sp3s	spr3s	spr3s	sprup	sprur@	sprurUs	sp3rs	spr3z	spr3s	spr3s	spr3s	spr3s	spr3z	spr3z	spruz	spr3s
SPUBE	spWb	spub	spu	spub	spWb	spub	spWb	spWb	spub	spub	spVbi	spub	spWb	spWb	spVb	spub	spub	spub		spWb	spWb	spub	spub	spub	spub		spub	spWb	spuwub	spub	spub	sprub	spWb	spWb	spub	spub	spub	spWb	spub	spWb	spub	spub	spub	spub	spWb
STAISE	str1s	st1s	st1z		st1z	st1z	st1z	st1s	st1z	str1s	stVzi	st1s	st1z	st1z	st1z	st1z	st1z	st1z	str1s	st1z	st1z	st1z	st1s	st1z	st1s	st1z	st1z	st1s	str2s	st1s	st1s	st1s	st1	st1z	st1s	st1s	st1z	st1z	st5z	st1z	str1z	st1s	st1z	st1z	st1z
STAITCH	st1J	st1J	st1J		st1J	st{J	st1J	st1J	strEk	str1J	stEptIJ	st1J	st1J	st1J	st1J	str1J	st1J	str1J	st1J	st1J	st1J	st1J	st1J	st{J	st1J	st1J	st1J	stIJ	st2J	st1t	st1J	str1J	st1T	st1J	st2TJ	st1J	st1J	st1J	st1J	st1J	str1	st1J	st1J	st1J	st1t
STAUSE	st9s	st9s	st9s	st9s	st9z	st9s	st6s	st9s	stuz	str9s	st6s	st6s	st6z	st9s	st9s	str9s	st9z	st9z	st6s	st9z	st5s	st9s	st9z	st6s	st6s	st9z	st9s	st9s	st6s	st6s	st9s	st6s	st6z	st6s	st{z	strQz	st6s	str9z	st6s	st6z	str9z	st9s	st9z	st9s	st6s
STILN	stIln	stIln	stIln	stIl	stIln	stIln	stIln	stIl@n	stIln	stlIn	stIl@n	stIln	stIlm	stIln	stIln	stIln	stIln	stIln	stIln	stIln	stIln	stIln	stIln	stIln	stIln	stIln	stIln	stIln	stIl@n	stIln	stIln	stIln	stIln	stIln	stIl@n	stIl	stIln	st2l@n	stIln	stIln	stIln	stIln	stIln	stIl@n	stIln
STOARSE	st9s	st9s	st9s	st9	st9s	st9s	st9s	st9s	st9s	str6s	st@w#z	st9s	st9s	st9s	st9s	str9s	st#s	st9s	st9s	st9s	st@r#zi	st9s	str9s	st9s	st9s	st9s	st9s	st9s	stQw#s	st9s	st9w#s	stw#s	st9z	st9s	st9w#s	st9rs	st9s	st9s	t9s	st9s	str9s	st9s	st9s	st9rs	st9s
STOLK	stQlk	stQlk	stQlk	stQlk	stQlk	stQl	st5k	stQlk	stQlk	st9lk	stQlk	stQlk	stQlk	stQlk	stQlk	stQlk	stQlk	stQlk	stQlk	stQlk	stQlk	stQlk	stQlk	stQlk	stQlk	stQlk	stQlk	st9lk	stQlk	stQlk	stQlk	stQlk	stQlk	stQlk	stQlk	stQlk	stQlk	stQlk	stQlk	stQlk	stQlk	stQlk	stQlk	stQlk	stQlk
STRASE	str1s	str{s	str1z	str1s	str1z	str2z8	str1z	str1s	str{zi	str{s	str1s	str1s	str#s	str1s	str{s	str1s	str1s	str1z	str1s	str1z	str1s	str1s	str#s	str#z	str1z	str#s	str9s	str#s	str#s	str1s	str1s	str#s	str1s	str{s	str#s	str9z	str1s	str1z	str#z	str1s	str9z	str1z	str1z	strEs	str1z
STRATH	str{T	str{T	str{	str{T	str{T	str{T	str{T	str{T	str{T	str{T	str#T	str{T	str{T	str{T	str{T	Tr{T	str{T	str{T	str{T	str{T	str{T	str{T	str{T	str#T	str{T	str#T	str{T	str#T	str{T	str{T	str{T	str{T	str{T	str{T	str{T	str{T	str{T	str{T	tr#T	str{T	str{T	str{T	str{T	str{T	skr{T
STREPE	strip	str1p	strip		strip	strEp8	strip	strip	strEp	strip	strEpi	strip	strip		strEp	strip	strip	strip	strEp	strip	strEp	strIp		strip	strip	strEp	strEp	strip	strEpE	strip	strip	strip	strEp	strip1	strIp	strEp	strEp	strip	strip	strip	strip	strip	strip	strEp	strip
STRIQUE	strIk	strik		strik	strIk	strik	strIk	strik	strIk	strik	struk	str2k	strik	strik	str2k	strik	strik	strik	strIk	str2kw	strIkW	str2k	strIk	strik	str2k	str2k	strIJ	strik	tr2kE	strik	SrINk	struk1	strik	strik1	strIk	strik	strIkW	strik	strik	strik	strik	strik	strik	str2ku	str2k
STRONGE	strQn_	strQn_	str5n_		strQn_	strQNg@	str5n	str5n_	strQn_	strVn_	strQNIJ	strQN	strQN	strQNZ	strQn_	strQn_	strun_	strQn_	str5n_	strQNg@	str5n_	str@n_	strQNg	strQN_		strQN	strQn_	strQn_	strun_	strQn_	strQn_	strQn_	strQn_	strQn_	strun_	strQn_	strQn_	strQn_	strQn_	str5n_	strQN	strQn_	strQn_	strQN
STROOK	struk	strUk	strUk		struk	strUk	strUk	struk	struk	struk	struk	strUk	struk	strUk	strUk	struk	struk	struk	struk	struk	strUk	struk	struk	struk	struk	struk	struk	struk	struk	struk	struk	struk	strUk	struk	struk	struk	struk	strUk	struk	struk	strUk	struk	struk	struk	strUk
STROW	str5	str5	str5	str5	str5	str5	str5	str5	str5	str5	str5	str5	str5	str6	str5	str5	str5	str6	str5	str6	str5	str5	str5	str6	str5	str5	Str5	str5	str5	str5	str5	str6	str5	str5	str6	str5	str5	str5	str5	str6	str6	str6	str5	str6
STUKE	stWk	stuk	stuk	stuk	stWk	stuk	stWk	stWk	stuk	struk	struk	stuk	stWk	stuk	stu	struk	stuk	stuk	stuk	stWk	stuk	stuk	stuk	stuk	stuk	stWk	stuk	stuk	stuk	stuk	stuk	struk	stuk	stuk	stuk	skuk	stWk	stWk	stuk	stWk	str@k	stuk	stuk	stuk	stuk
SUILE	sWl	sul	swil	sil	swil	sulT	sul	sWl	snul	sWl	sQli	swil	sul	swil	sulE	sul	sul	s2l	suwIl	sIli	swil	sWl	sul	sWl	sul	sWl	slul	swil	suwilE	sul	sul	swil	suw@l	swil1	suwQl	sul	sul	swil	sWl	swIl	sWl	s4j@l	sil	sul	sul
SWATT	swQt	swQt	swQt	swQt	swQt	swVt	swQt	swQt	sw{t	sw{t	swQt	swQt	sw{t	swQt	sw{t	swQt	swQt	swQt	swQt	swQt	sw{t	swQt	swQt	sv#t	swQt	swQt	swQt	swQt	sw{t	swQt	swQt	swQt	swQt	swQt	sw{t	swQt	swQt	swQt	swQt	swQt	swQt	swQt	swQt	swQt	swQt
SWIC	swIk	swIk	swIk	swIk	swIk	swIk	sw2k	zwIk	swIk	swIk	swIk	swIk	swIk	swIk	swIk	swIk	swIk	swIk	swIk	swIk	swik	swIk	swIk	swIk	swIk	swIk	swIk	swIJ	swIk	swIk	swIk	swIk	swIk	swIk	swIk	swIk	swIk	swIk	swIk	swIk	swEk	swIk	swIk	swIk	slIk
SWIEL	swil	swil	swil		swil	swil	swil	swil	swil	swil	sw1l	swil	swil	swil	swil	swil	swil	swil	swil		sw2l	swil	swil	sv#l	swil	swil	swil	swil	swijEl	swil	swIl	sw1l	swil	swil	sw2j@l	swil	swil	swil	swil	swil	swEl	swil	swil	swil	swil
SWOUNGE	sw6n_	swVn_	sw6n_	sw6n_	sw6n_	sw6n_	sw6n_	swun_	swQn_	sw6n_	swVn_	sw6n_	sw6n_	sw6n_	sw6n_	swun_	sw6n_	sw6n_	sw6n_	sw6n_	sw5n_	swun_	sw6n_	sv6n_	sw6n_	sw6n_	swQn_	swun_	sw6n_	swun_	sw6n_	sw6n_	swUn_	swQn_i	swun_	swun_	sw6n_	sw6n_	sw6n_	sw6n_	sw6n_	sw96n_	sw6n_	sw6n_	TwQn_
SWUS	swus	swVs	swVs	swVs	swUs	swVs	swQs	swVs	swUs	sw@s	swVs	swVs	swVs	swVs	swVs	swVs	swVs	swVs	swVs	swus	swVz	swVs	swUs	swVs	swVs	swUs	swVs	swus	swus	swUs	swVs	swVs	swVs	swVs	swVs	swVs	swus	swVs	swQz	swVz	swuS	swVs	swus	swVs	swQz
THAC	T{k	T{k	T{k	T{k	T{k	T{k	T{k	T{k	Tw{k	Tw{k	T{k	T{k	T{k	T{k	T{k	T{k	T{k	T{k	D{k	T{k	T{k	T{k	T{k	T{k	T{k		T{k	T{k	T{k	T{k	T{k	T#k	T{k	T{k	T{k	T{k	T{k	T{k	T{k	T{k	T{k	T{k	T{k	T{k	T{k
THAG	T{g	T{g	T{g	T{g	T{g	T{g	T{g	T{g	T{g	Tw{g	T{g	T{g	T{g	T{g	T{g	T{g	T{g	T{g	T{g	D{g	T{g	T{g	T{g	T{g	T{g	T{g	T{g	T#g	T{g	T{g	T{g	T{g	T{g	T{g	T{g	T{g	T{g	T{g	T#g	T{g	T{g	T{g	T{g	T{g	T{g
THAK	T{k	T{k	T{k	T{k	T{k	T{k	T{k	T{k	T{k	Tw{k	T{k	T{k	T{k	T{lk	T{k	T#k	T{k	T{k	T{k	D{k	T{k	T{k	T{k	T{k	T{k	T{	T{k	T{k	T{k	T{k	T{k	T#k	T{k	T{k	T{k	T{k	T{k	T{k	TVk	T{k	T{k	T{k	T{k	T{k	T{k
THALC	T{lk	T{lk	T{l	T{lk	T{lk	T{lk	T9lk	T{lk	T{lk	T{lk	T{lk	T{lk	T{lk	T{lk	T{lk	T{lk	T{lk	T{lk	T{lk	T{lk	T{lk	T{lk	T{lk	T{lk	T{lk	T@lk	TQlk	TQlk	T{l@k	T{lk	T{lk	T9lk	T{lk	T{lk	T{l@k	T{lk	T{lk	T{lk	T{lk	T{lk	T{lk	T{lk	T{lk	Tw{lk	Tw{lk
THANCH	T{nJ	T{nJ	T{n		T{nJ	T{nJ	T{nJ	T{nJ	T{nJ	T9nJ	T{nJ	T{nJ	T{nJ		T{nJ	tEnJ	T{Nk	T{Nk	T{nJ	T{nJ	TVnJ	T{nJ	T{Nk	T#Nk	T{nJ	T{nJ	T{nJ	T#nJ	T{nJ	T{nJ	T{nJ	T{nJ	T{Nk	T{nJ	T{nJ	T9nJ	T{nJ	T{nJ	T#nJ	T{NJ	T{nJ	T{nJ	T{nJ	Tw{nJ	T{Nk
THAQUE	T{k	T#k		T{k	T{k	Tw{k	T{k	T9k	T{k	T{lk	T@wik	T{k	T{k	Tr{k	T{k	T{k	T9k	T{k	T{k	T{k	T6k	T9k	T{k	T#k	T{k	T{k	T9k	T#k	T#kE	T1k	T{k	T{kW	T1k	T{kW	T{k	T#k	T{kW	T{k	TVk	t{k	T{	T1k	T{lk	Tw{k	Tw1k
THECHE	TEJ	TiS	TE		TES	Tik	T1S	TEJ	TEZ	TiS	TiJi	TEJ	TiJ	TES	TES	TEJ	TiS	TES	T1J	TiS	TiJ	TriS	Tik	TES	TiS		TES	TiS	TiJE	TEJ	TEJ	TES	T1J	TEJ1		TEJ	TES	TEJ8	T1S	TES	TiJ	TEJ1	T1S	TiJE	TiJ
THEDGE	TE_	TE_	TE_	TE_	TE_	TE_	TE_	TE_	TE_	TE_	TE_	TE_	TE_	TE_	TE_	TE_	TE_	TE_	TE_	TE_	TE_	TE_	TE_	TE_	TE_	TE_	TE_	TE_	TE_@	TE_	TE_	TE_	TE_	TE_	TE_	TE_	TE_	TE_	TE_	TE_	TE_	TE_	TE_	TE_	TE_
THEEL	Til	Til	Til	Til	Til	Til	Til	Til	Til	Twil	Til	Til	Til	Til	Til	Til	til	Til	Til	Til	sil	Til	Til	Til	Til	Til	Til	Til	Tij@l	Til	Til	Til	Til	Til	Til	Til	Til	Til	Til	Til		Til	Til	Til	Til
THEIL	Til	T{l	Til	Til	Til	TEl	Til	TIl	Til	Til	T2l	T2l	Til	Til	Til	Til	Til	Til	T1l	Til	Til	Til	Til	Til	Til	Til	TEl	Til	Til	Til		Til	Til	Til	Til	TIl	Til	Til	til	T1l	Til	Til	Til	Til	Til
THEL	TEl	TEl	TEl	TEl	TEl	TEl	TEl	TEl	Til	TwEl	TEl	TEl	TEl	TEl	TEl	TEl	TEl	TEl	TEl	TEl	TEl	TEl	TEl	TEl	TEl	TEl	TEl	TEl	Til	TEl	TEl	TEl	TEl	TEl	TEl	Til	TEl	TEl	TEl	TEl	TEl	TEl	TEl		TEl
THELK	T{lk	TElk	TElk	TElk	TElk	TElk	TElk	TElk	TElk	TwElk	TElk	TElk	TElk	TElk	TElk	TElk	TElk	TElk	TElk	TElk	TElk	TElk	TElk	TElk	TElk	TElk	TElk	TElk	TElk	TElk	TElk	TElk	TElk	TElk	TElk	TElk	TElk	TElk	TElk	tElk	TElk	TElk	TElk	TElk	TElk
THELM	TElm	TElm	TElm	TElm	TElm	TElm	TElm	TElm	TwElm	TElm	TElm	TElm	TElm	TElm	TElm	TElm	TElm	TElm	TElm	TElm	TElm	TElm	TElm	TElm	TElm	TElm	TElm	TElm	TElm	TElm	TElm	TElm	TElm	TElm	TElm	TElm	TElm	TElm	TElm	TElm	TElm	TElm	TElm	TElm	TElm
THERP	T3p	T3p	T3p	T3p	T3p	T8rp	T3p	T3p	Tw3p	T3p	T3b	T3p	T3p	T3p	T3p	T3p	T3p	T3p	T3p	T3p	T3p	T3p	T3p	T3p	T3p	T3p	T3p	T3p	T3p	T3p	T3p	T3p	TrEp	T3p	T3p	T3rp	T3p	T3p	T3p	T3p	T3p	T3p	T3p	Tw3p	TrEp
THESK	TEsk	TEsk	TEsk	TEsk	TEsk	TEsk	TEsk	TEsk	TEsk	TEsk	TEsk	TEsk	TEsk	TEsk	TEsk	TEsk	TEsk	TEsk	TEsk	TEsk	TEsk	TEsk	TEsk	TEsk	TEsk	TEsk	TEsk	TEsk	Tisk	TEsk	TEsk	TEsk	TEsk	TEsk	TEsk	TEsk	TEsk	TEsk	dEsk	TEsk	TEsk	TEsk	TEsk	TEsk	Tisk
THESS	TEs	TEs		TEs	TEs	TEs	TEs	TEs	Tis	TrEs	TEs	TEs	TEs	TEs	TEs	TEs	TEs	TEs	TEs	DET	Tis	TEs	TIs	TEs	TEs	TEs	TEs	TEs	Tis	TEs	TEs	TEs	TEs	TEs	TEs	TEs	TEs	TEs	TEs	TEs	Tis	TEs	TEs	TEs	Tis
THET	TEt	TE	TEt	TEt	TEt	TEt	TEt	TEt	TEt	Tit	TEt	TEt	TEt	TEt	TEt	TEt	TEt	TEt	TEt	TEt	TEt	TEt	Tit	TEt	TEt	TEt	TEt	TEt	Tit	TEt	TEt	TEt	TEt	TEt	TEt	TEt	TEt	TEt	TEt	TEt	TEt	TEt	TEt	TEt	TEt
THETCH	TEJ	TEJ	TEJ	TE	TEJ	TEJ	TEJ	TEJ	TEJ	TrEJ	TEJ	TEJ	TEJ	TEJ	TEJ	TEJ	TEJ	TEJ	TEJ	TEJ	TEJ	TIJ	TEJ	TEJ	TEJ	TEJ	TEJ	TEJ	TEJ	TEJ	TEJ	TEJ	tEJ	TEJ	TitIS	TEJ	TEJ	TEJ	TEJ	TEJ	TEJ	TEJ	TEJ	TEJ	TEJ
THINGE	TIn_	TIn_	TIn_	TIn_	TIn_	TINg	TIn_	TIn_	TIn_	TIn_	TIn_	TIN	TINg	TIn_	TIn_	TIn_	TIN	TIn_	TIn_	DIn_	TIn_	TIn_	TIn_	T2n	TIn_	TIn_	TIn_	TIn_	TIn_@	TIn_	TIn_	TIn_	TIn_	TIn_	TIn_	TIn_	TINg	TIn_	TIn_	TIn_	TIn_	TIn_	TIn_		TINk
THITE	T2t	T2t	T2t	T2t	T2t	TiT	T2t	T2t	Tit	T2t	T2t	T2t	Tit	T2t	T2t	T2t	T2t	Tit	T2t	T2t	T2t	T2t	T2t	T2t	T2t	T2t	T2t	T2t	Tit	T2t	T2t	Tit	T2t	T2t	T2t	T2t	T2	TIt1	T2t	T2t	Tit	T2t	T2t	TIt	T2t
THODD	TQd	TQd	TQd	TQd	TQd	TQd	TQd	TQd	TrQd	TQd	TQd	TQd	TQd	TQd	TQd	TQd	TQd	TQd	TQd	TQd	TQd	TQd	TQd	TQd	TQd	TQ	TQd	TQd	TQd	TQd	TQd	TQd	TQd	TQd	TQd	TQd	TQd	TQd	TQd	TQd	TQd	TQd	TQd	TQd	TQd
THOLVE	TQlv	TUlv	TQlv		TQlv	TwQlv	TQlv	TQlv	twQlv	TwQlv	TQlv	TQlv	TQlv	TQlv	TQlv	TQlv	TQlv	TQlv	TQlv	TQlv	TQlv	TQlv	TQlv	TQlv	TQlv	TwQlv	TQlv	TQlv	TQlv	TQlv	TQlv	TQlv	TQ	TQlv	TQlv	TwQlv	TQlv	TQlv	TQlv	TQlv	TQlv	TQlv	TQlv	TQlv	TQlv
THRALC	Tr{lk	Tr{lk	Tr{lk		Tr{lk	T{lk	Tr{lk	Tr{lk	TrElk	Tr{lk	Tr{l{k	Tr{lk	Tr{lk	TrQlk	Tr{lk	T9k	Tr{lk	Tr{lk	TrQlk	Tr{lk	Tr{lk	Tr{lk	Tr{lk	Tr{lk	Tr{lk	TrQlk	Trl{k	Tr#lk	Tr{lk	Tr{lk	Tr{l	Tr9lk	Tr{lk	Tr{lk	Tr{lIk	Tr{lk		Tr{lk	Tr{lk	Tr{lk	Tr{lk	TrQlk	Tr{lk	Tr{lk	trQlk
THRANC	Tr{Nk	Tr{Nk	Tr{Nk	Tw{Nk	Tr{Nk	Tr{Nk	Tr{Nk	TrQNk	Tr{Nk	Tr{Nk	Tr{ns	Tr{Nk	Tr{Nk	Tr{Nk	Tr{npk	TrVnJ	Tr{Nk	Tr{Nk	Tr{Nk	Tr{Nk	Tr{Nk	Tr{Nk	Tr{Nk	Tr{Nk	Tr{Nk	Tr{Nk	Tr{nJ	Tr#Nk	Tr{Nk	Tr{Nk	Tr{Nk	TrQNk	Tr{Nk	Tr{Nk	Tr{Nk	Tr{Nk	Tr{Nk	Tr{Nk	Tr@Nk	Tr{Nk	Tr{Nk	Tr{Nk	Tr{Nk	Tr{Nk	Tr{Nk
THREAR	Tr7r	Tr7	Tr7	Tr8	Tr7	Tr7r	Tr7r	Tr7r	Tr8	Tr7r	T@7	Tr7r	Tr7	dr8	Tr7	Trib	Tr8	Tr8	Tr7r	Tr7	Tr7r	Tr7	Tr8	Tr7	Tr7	Tr7	Tr7	Tr7	Tr7r	Tri	Tr7	Tr7r	T3r	Tr8	Tr7r	Tr7r	Tr7r	Tr7r	Tr7r	Tr7	Tr7	Tr7r	Tr7r	Tr7	Tr8
THROUSE	Tr6s	Trus	Tr6s	Tr6s	Tr6s	Tr6z	Tr6s	Tr6s	Truz	Tr6s	Tr6s	Tr6z	Tr6z	Tr6s	Tr6s	Tr6z	Trus	Tr6z	Tr6s	Tr6s	Tr5ws	Tr6s	Trus	Tr6s	Tr6s	Truz	Tr5s	Tr6s	TIrus	Tr6s	Tr6s	Tr6s	Tr6z	Tr6s	Tr6s	Trus	Tr6s	Trus	Tr6s	Tr6z	Tr6s	Tr6z	Tr6z	Tr6s	Tr6s
THRUME	Trumb		Trum		Trum	Trum	Trum	Trum	TrQm	Trum	TrVm	Trum	Trum	Trum	Trum	Trum	Trum	Trum	Trum	Trum	Trum	Trum	Trum	Trum	Trum	Trum	Trum	Trum	srum	Trum	Trum	Trum	Trum	Trum	Trum	Trum	Trum	Trum	Trum	Trum		Trum	Trum	Trum	Trum
THUBE	TWb	Tub	Tub	Tub	Tub	Tub	Tub	TWb	tWb	Tub	TVb	Tub	Tub	Tub	Tub	Tub	Tub	Tub	Tub	Tub	TWmb	Tub	Tub	TWb	Tub	Tub	Tub	TWb	suv	Tub	Tub	Tub	Tub	Tub	Tub	Tub	Tub	Tub	Tub	TWb	Tub	Tub	Tub	Tub	TwVb
THUPE	TWp	Tup	Tup	Tup	Tup	Tup	Tup	TWp	Tup	Tup	T3p	Tup	Tup	Tup	Tup	Tup	Tup	Tup	Tup	dWp	TWp	Tup	Tup	Tup	Tup	Tup	Tup	TWp	Tup	Tup	Tup	Tup	Tup	Tup	Tup	Tup		Tup	Tup	Tup	Tup	Tup	Tup	TVp	TwVp
THUSE	TWs	Tuz	Tuz	TWz	Tuz	Tuz	Tuz	TWz	Tuz	TWz	Tuz	Tuz	Tuz	Tuz	TVs	Tus	Tus	Tuz	Tus	TWz	Tuz	Tuz	Tus	TWz	Tuz	Tuz	Tus	Tuz	Tus	Tus	Tus	Tus	Tuz	Tuz	Tuz	Tuz	TWs	Tus	Tuz	TWs	Tus	Tuz	Tuz	Tuz	Tuz
THWALC	Tw{lk	Tw{lk	Tw{lk	Tw{lk	TwQlk	Tw{lk	Tw9k	TwQlk	TwQlk	Tw{lk	TwQl@s	Tw{lk	T{lk	Tw{lk	TwQlk	TwQlk	TwQlk	Tw{lk	TwQlk	Tw{lk	Tw{lk	tw9lk	Tw{lk	Tv{lk	Tw{lk	TwQlk	TwQlk	Tw{lk	Tw{lk	TwQlk	Tw9k	Tw#lk	Tw{lk	Tw{lk	TwQlk	TwQlk	Tw{lk	TwQlk	Tw{lk	twQlk	TwQlk	TwQlk	Tw{lk	Tw{lk	Tw{lk
THWAZZ	Tw#z	Tw{z	Tw{	Tw{	Tw{z	tw{z	TwQz	TwQz	Tw1z	TwQz	Tw{z	Tw{z	Tw{z	Tw{z	TwQz	TwQs	Tw{z	Tw{z	Tw{z	TwQz	Tw1z	Tw9z	Tw{z	TvVz	Tw{z	TwQz	Tw9z	Tw#z	Tw#s	Tw{z	Tw{z	Tw#	TwQz	TwVz	Tw{z	Tw{z	Tw{z	TwVz	TwQz	Tw{z	TwQ	Tw{z	Tw{z	Tw{z	Tw{z
THWEB	TwEb	TwEb	TwEb	TwEb	TwEb	TwEb	TwEb	TwEb	Twib	TwEb	TwEb	TwEb	TwEb	TwEb	TwEb	TwEb	TwEb	TwEb	TwEb	TwEb	TwEb	TwEb	TwEb	TwEb	TwEb		TwE	TwEb	TwEb	TwEb	TwEb	TwEb	TwEb	TwEb	TwEb	TwEb	Twub	TwEb	TwEb	TwEb	TwEb	TwEb	TwEb	TwEb	TwEb
THWELVE	twElv		TwElv		TwElv	TwElv	TwElv	TwElv	twElv	TwElf	TwElv	TwElv	TwElv	TwElf	TwElv	TwElv	TwElv	TwElv	TwElv	TwElv	twElv	twElT	TwElf	TwElv		TwElv	twElv	TwElv	TijElvE	twElv	TwElv	twElv	TwElv	twElv	TwElv	TwElv	twElv	TwElv	TwElv	TwElv	TwElv	TwElv	TwElv	TwElv	TwElv
THWINGE	TwIn_	TwIn_	TwIn_		TwIn_	twIns	TwIn_	TwIn_	twIn_	TrIn_	TwIn_		TwIn_	TwIn_	TwIn_	TwIn_	TwIn_	TwIn_	TwIN	TwIn_	Tw2n_	TwIn_	TwIn_	Tw2N	TwIn_	TwIn_	TwIn_	TwIn_		TwIn_	TwIn_	TwIn_	TwIn_	TwIn_	TwIn_	TwIn_	TwIn_	TwIn_	TwIn_	tw2n_	TwIn_	TwIn_	TwIn_	twIn_	TwIn_
THWOLVE	TwQlv	TwUlv	TwQ		TwUlv	TwQlv	TwQlv	TwQlv	twQf	twQl	TwQlv	TwQlv	TwQlv	TwQlv	TwQlv	TwQlv	TwUlv	TwQlv	TwQlv	TwQlv	TwQlv	twQlv	TwQlv	TwQlv	TwQlv		TwQlv	TwUlv		TwQlv	TwQlv	TwQlv	twQlv	TwUlv	TwUlv	TwQlv	TwQlv	T@wUlv	TwQlv	twQlv	TwQlv	TwQlv		TwQlv	TwQlv
THWONCH	TwQnJ	TwQnJ	TwQnJ	TwQnJ	TwQnJ	TwQNk	TwQnJ	TwQnJ	TwQnJ	TwQnJ	TwVnVJ	TwQnJ	TwQnJ	TwQnJ	TswQnJ	tw6nJ	TwQnJ	TwQnJ	TwQnJ	TwQnJ	TwQnJ	tw4n_	TwQNkS	TwQnJ	TwQnJ	TwQnJ	TwQnJ	TwQnJ	twQNk	TwQnJ	TwQnJ	fwQnJ	TwQnJ	TwQnJ	twQn#k	TwQnJ	TwQnJ	TwQnJ	TwQnJ	twQNk	TwVnJ	TwQnJ	TwQnJ	TwQnJ	TwQnJ
THWOS	TwQs	TwQ	TwQs		TwQs	TwQs	TwQs	TwQz	Tw5z	TwQs	TwQs	TwQs	TwQs	TwQs	TwQs	twQs	Twus	TwQs	TwQs	TwQs	Tw5s	TwQz	Tw5s	TwQs	TwQz		Tw5s	TwQs	swQz	TwQs	TwQs	TwQs	twQs	TwQs	Tw6s	TwQs	Tr6z	TwQs	TwQz	TwQs	TwQz	TwQs	TwQs	TwQs	Tw5s
THWOWN	Tw5n	Tw6n	Tw6n		Tw5n	TwQn	Tw6n	Tw5n	Tw5n	Tw5n	TwQwQn	Tw5n	Tw6n	Tw5n	Tw5n	Tw5n	Tw5n	Tw5n	Tw5n	Tw6n	Tw5n	Tw9n	T@wQm	T@w6n	Tw6n	Tw5n	TwQn	Tw6n	TwQN	Tw5n	Tw5n	Tw9n	TwQn	Tw6n	Tw6n	Tw5n	Tw6n	T@w5n	Tw5n	Tw5n	Tw6n	Tw6n	Tw6n	Tw5n	Tw5n
THWUILT	TwIlt	TwElt	TwIlt		TwUlt	TwIlt	TwIlt	TwQlt	tw@lt	TwIlt	Tw@w@t	TwIlt	TwQlt	TwIlt	TwIlt	tw@lt	TwQlt	TwIlt	TwUlt	TwIlt	TwIlt	Twit	TwUlt	DvUlt		Twut	TwQlt	TwUlt	suw@lt	TwIlt	twUlt	TwIlt	TwQlt	TwUlIt	TwIlt	TwQt	Twult	twElt	twUlt	TwIlt	TwUlt	TwIlt	TwIlt	TwIlt	TwQlt
TOWSE	t6s	t6s	t6z	t6	t6s	t5z	t6s	t5s	Twuz	tw6z	tw6s	t6z	t6z	t6s	t6z	t6s	tus	t6s	t5s	t5s	t6si	t6z	t6s	t6z	t6z	t5z	t6s	t6z	tw5s	t6s	t6s	t6s	t6z	t6s1	t6s	twQz	t6s	t6s	tw6z	t6z	t6s	t6z	tw6s	t6z	t6z
TRASS	tr{s	tr#s	tr{s	tr{s	tr{s	tr{s	tr{s	tr{s	tr{s	tr{s	tr{z	tr{s	tr{s	tr{s		tr#s	tr{s	tr{s	str{s	tr{s	trVs	tr{s	tr{s	tr#s	tr{s	tr#s	tr{s	tr#s	tr1s	tr{s	tr{s	tr{s	tr{s	tr{s	tr{s	tr{s	tr{s	tr{s	tr#s	tr{s	tr{z	tr{s	tr{s	tr#s	tr{s
TREESE	tris	tris	triz	triz	tris	TrEs	tris	tris	Triz	triz	tris	triz	triz	triz	tris	triz	tris	tris	tris	tris	triz	triz	tris	triz	tris	triz	trEs	tris	tr8sE	tris	tris	triz	Triz	tris	tris	tris	triz	tris	tris	tris	tris	tris	triz	tr1z	triz
TROW	tr5	tr5	tr6	Tr5	tr5	tw5	tr6	tr5	Tr5	tr5	tr5	tr6	tr6	tr6	tr6	tr5	Tr5	tr6	tr5	tr6	tr5	Tr9	tr5	tr6	tr6	tr5	tr5	tr6	tr5	tr6	tr5	tr6		tr5	tr6	Tr5	tr5	tr5		tr6	tr6	tr6	tr6	tr5
TRURE	trur	tr9			trur	tur@	tr9r	tru	tru	tru	truri	trur	Tr3			trur	T3r	truw3	tr3r	trur	truri	tr3r	t@r3r	tr3	trur		Tr3	tr3	trur	trur	tru	trur	tr3r	trur1	Tr9r	tr3r	tru	trur	trur	trur	trur	trur	tru3	trur3	tr9
TRURSE	truz	tr3s		trurs	tr3s	tr2s	trurs	trus	Tw8s	t3rs	trus	truz	truz	tr3s	tr3s	trus	T3s	tr3s	tr3s	tr3s	truzi	tr3rs	Trus	trus	tr3s	truz	tr3s	trus	tr3s	tr3s	tr3s	tr3s	Truz	trus1	tr3rs		tr3s		tr3s	tr3s	tr3s		tr3s	tr3rs	trus
TUISE	tuwis	tuz	twis	t4s	tuz	twus	t2z	trus	tuz	tuwIz	tUs	tuwis	Tuz	twiz	tuwiz	tuz	tus	twis	tus	twIs	Juz	tuz	twis	tWz	tWs	tWz	twis	tWz	twis	tus	tuw@s	twiz	Tuz	twiz	tw4s	t4z	twus	tWs	tus	twiz	tWs	t4z	twiz	tuz	tuz
TUME	tWm	tWm	tWm	tWm	tWm	tum	tum	tWm	tum	tum	tVm	tum	tWm	tWm	tum	tum	tum	tWm	tum	tWm	tWm	tWm	Tum	tWm	tWm	tWm	tum	tWm	tumE	tum	tum	tWm	tum	tWm	tum	tum	tVm	tWm	tum	tWm	tWm	tum	tWm	tum	JWm
TWALPH	tw{lf	tw{lf	tw{lf	twEl	twElf	tw{lf	tw{lf	tw{lf	flQf	Tw{lf	twQlf	tw{lf	Tw{lf	tw{lf	twQlf	wQlf	twQlf	tw{lf	twElf	twQlf	tw{lf	twQlp	Tw{lf	tw{lf	tw{lf		twQlf	twQlf	tw{lf	tw{lf	tw9f	tw{lf	Tw{lf	tw{lf	tw{lf	twQlv	twQlf	twQlf	twQlf	tw{lf	TwQlf	tw{lf	tw{lf	twQlf	Tw{lf
TWARK	tw#k	Tw#k	tw#k	tw9k	tw9k	tw#k	tw9k	tw9k	Tw9k	tw9k	tw#k	tw#k	tw#k	tw9k	tw9k	tw9k	Tw9k	tw9k	tw#k	tw9k	tw9k	tw9k	Tw#k	tv#k	tw#k	tw#k	tw9k	tw#k	Tw#k	tw9k	tw9k	Tw9k	Tw9k	tw#k	tw#k	Tw9k	tw9k	tw9k	tw#k	tw9k	Tw9k	tw#k	tw#k	Tw#k	T9k
TWERE	Tw7	tw3	tw3	tw3	tw8	tw7	tw3	tw3	v@w8	tw3r	tw8	tw3r	Tw3	tw3	Tw3	Tw3	Tw8	tw3	tw3	tw3	tw8r	tw3	Tw3	tw8		tw3	Tw3	tw7	Tij8	tw3	tw8	tw3	Tw8	tw3	tw8r	Tw3r	tw3	tw3	tw3	tw3	dw3r	tw3	tw7	tw3	Tw3
TWOLE	twQl	twQl	twQl	twQ	twQl	twQl	twQl	twQl	Tw5l	twQl	twQl	twQl	TwQl	TwQl	twQl	twQl	twQl	twQl	twQl	twQl	twQl	twQl	twQl	twQl	twQl	twQlf	twQl	twQl	twQl	twQl	twQl	TwQl	twQl	twQl1	tw6l	tw5l	twQl	twQl	twQl	twQl	twQl	twQl	twQl	tw5l	twQl
TWORE	tw9	tw9	tw9	tw9	tw9	tw9	tw9r	tw9	Tw9	tw9	twQr@	tw9r	Tw9	tw9	tw9	tw9	Tw9	tw9	tw9	tw9	tw9r	tw9	tw9	tv9	tw9	tw9	tw9	tw9	tw9r	tw9	tw9	Tw9	tw9	tw9	Tw9r	Tw9r	tw9	tw9	tw9	tw9	Tw9	tw9	tw9	tw9	Tw9
TWOWN	twQn	Tw6n		tw5n	tw5n	twQn	tw6n	Twun	Tw5n	tw5n	twQn	tw5n	Tw6n	TwQN	twQn	tw5n	T5n	tw5n	tw6n	tw6n	tw5n	Tw9n	tw5n	tw6n			twQn	tw6n	Tw9n	tw5n	tw5n	tw9n	Tw9n	tw6n	tw6n	Tw5n	tw6n	tw5n	tw6n	Tw5n	twQN	tw6n	tw6n	Tw5n	Tw5n
TWUG	twVg	twVg	twVg	twVg	twVg	twVg	twVg	twVg	TVg	twVg	twVg	twVg	TwVg	twVg	twVg	twVg	twVg	twVg	twVg	twVg	TwVg	twVg	TwVg	twVg	twVg	twVg	TwVg	twUg	tug@	twVg	twVg	twVg	twVg	twVg		TwVg	twVg	twVg	twUg	twVg	Twug	twVg	twVg	twVg	TwVg
TWUSQUE	twusk	twVsk	twVsk	twVsk	twusk	twVsk8	twUsk	twus	TwUsk	twUsk	tw@skwi	twusk	Twuz	twVsk	TwVsk	tw9sk	twusk	TwVsk	twVsk	twuskW	twIzik	tw@kw@	tw3sk	v3sk@	twusk	twVsk	twQsk	twVsk	twEskE	twVsk	twVsk	tuskW	Tw@sk	twusk1	TwQsk		twVzkW	twusk	twusk8	twusk	twusk	twusk	twusk	TwVsku	TwVsk
VACHE	v{J	v{S	v{S	v{J	v1S	v{S	v1S	w1J	v{S	vE_	v{Ji		v{J	v{S	v{S	v#k	v1S	v{J	v1J	v1S	v1J	v1S	v{lk	v#S1		v#S	v1S	v#S	v#J	v1J	v{J	v#S	v1S	v#J1	v#S	v{lJ	v{S	v{S1	f{S	v{S	v{J	v{S	v1S	v{S	v1J
VANC	v{Nk	v{Nk	v{Nk	v{Nk	v{Nk	v{Nk	v{Nk	v{Nk	v{Nk	v{Nk	z{n@s	v{Nk	v{Nk	vQNk	v{Nk	vVNk	v{Nk	v{Nk	v{Nk	v{Nk	v{Nk	v{Nk	v{Nk	v{Nk	v{Nk		v{nJ	v#Nk	v{Nk	v{nJ	v{Nk	vQNk	v{Nk	v{Nk	v{Nk	v#Nk	v{Ntk	v{Nk	vVNk	v{Nk	v{Nk	v{Nk	v{Nk		v{Nk
VAS	v{s	v{z	v{z	v{s	v{s	v{s	v{s	v{s	v{s	v{s	v{s	v{s	v{s	v{s	v{s	v#s	v{s	v{s	v{s	v{s	v{s	v{s	v{s	v{s	v{s		v{s	v#s	v#s	v{s	v{s	v#s	v{s	v{s	v{s	v{s	v{s	v{s	v{	v{s	v{z	v{s	v{s	v{s	v{s
VEESE	viz	vis	vis	vis	vis	vis	vis	wis	viz	viz	visi	viz	wiz	viz	vis	vis	vis	vis	vis	vis	vis	viz	vis	viz	vis	viz	vis	vis	vis	vis	vis	viz	vEs	vis	visi	vis	vi	vis	vis	vis	viz	vis	viz	viz	vis
VIGN	f2n	v2n	vin	vin	v2n	vIN	v2n	w2n	vIn_	vIn_	vIg@n	v2n	wIN	vIN	vIn	vIn	v2n	v2n	v2n	v2n	v2n	vINg	vIN	v2_@n	vIn	vIn	vIn_	v2n	vI_@n	vIn_	v2n	v2n	vIg@n	v2n	vIg@n	vIN	v2n	vIg@n	v2n	vInj@	vIg	vIg@n	v2n	vI_@n	v2n
WAICE	w1s	w1s	w1s	w1s	w1s	w1s	w1s	w1s	w1k	w6s	w2s	w1k	w1J	w1s	w1s	w1k	w1S	w1s	w1s	w1s	w1s	w1s	w1s	v1s	w1s	w1s	w1s		w2s	w1s	w1s	w1s	w1s	w2J1	w2s	w1s	w1s	w2s	w1s	w1s	w1s	w1s	w1s	w1s	w1S
WALC	w9k	w{	w{lk	w{lk	w{lk	w{lk	w9k	wQlk	wQlk	w{lk	wQlk	w9lk	w{lk	wQlk	w{lk	w9lk	wQlk	wQlk	wQlk	wQls	w{lk	wQlk	wQlk	vVlk	w{lk	w9k	wQlk	wQlJ	w{lk	wQlk	w9k	wQk	w{lk	wQlk	wQlk	wQls	wQlk	wQlk	wQlk	wQlk	w{lk	w{lk	w{lk	wQlk
WAUCE	w9s	w9s	w6s	w9s	w9s	w6s	w9s	w9s	wuz	wVs	wVs	w6k	w6J	w9s	w9s	w5S	w9S	w9s	w6s	w6J	hw6s	w9s	w9k	vQs	w6s	w9s	w9s	wQs	w#s	w6s	w9s	w9s	w9s	w6k1	w#k		w6s	w9s	w9s	w9s	w1s	w9s	w9s	w6s
WEICH	w1J	w2k	wiJ	wiJ	wiJ	wiS	w2J	wiJ	wEs	wiJ	wEJ	w2k	wiJ	wiJ	w2J	wiJ	wEJ	wiJ	w1J	wiJ	wiJ	wIJ	wik	v2J		w2X	wiJ	wiS	wiJ	wiJ	w1J	hw2k	wI	wiJ	w2S	wisJ	wiJ	w2k	w2k	w1S	wiJ	w2J	wiS	w1J	wiJ
WHA	w#	w#	w{	w#	w{	w#	w#	w#	w#	w#	w#	w#	w#	w#	w#	w#	w#	w9	w#	w#	w#	w#	w#	w#	w#	w#	w#	w#	w#	w#	w#	hw#	w#	w#	w#	w{	wQ	w#	w#	w#	w#	w{	hw{	w#	w#
WHALL	h9l	w9l	w9l	w9l	w9l	w#l	w9l	w9l	w1l	w9l	w#l	w9l	w{l	w9l	w9l	w#l	w9l	w9l	w9l	w9l	w9l	hw9l	w9l	v9l	hw#l	w9l	wQl	w9l	w{l	wQl	w9l	hw#l	w9l	w9l	w#l	w{l	wQl	wQl	w9l	w9l	w{l	w{l	hw9l	w@l	w9l
WHAUCHE	w9J	w9S		w9J	w6J	w#J8	w6S	w9J	wQS	w9SI	w5J	w6J	w6J	w9S	w6S	w9S	w9S	w9J	w6S	w6J	hw6J	wElS	wQki	vQk	w9S	w9J	w9J	wuS	w6rUS	w6J	w9J	hwQS	w9J	w5k1	w6J	wVJ	w9S	w6J8	w9S	w9S	w6J	w9J	w6S	w9J
WHAZZ	hw{z	w{z	w{z	w{	w{z	w{z	w{z	w{z	w{z	w{z	wVz	w{z	w{z	w{z	w{z	wQz	w{z	w{z	w{z	w{z	w{z	w{z	w{z	v#z	w{z	w@z	w{z	w{z	w#z	w{z	w{z	hwVz	w{z	w{z	w{z	w{z	w{z	wVz	wQz	w{z	wQz	w{z	hwQz	wVz	w{z
WHOLT	hQlt	wQlt		wQlt	wQlt	wQlt	wQlt	wQlt	wQlt	wQlt	wQl@t	wQlt	wQlt	hwQlt	wQlt	wQlt	wQlt	hQlt	wQlt	wQlt	h9lt	hQlt	wQlt	vQlt	hQlt	wQlt	wQlt	wQlt	wQlt	hQlt	wQlt	hwQlt	wQlt	wQlt	wQlt	wQlTt	wQlt	hwQlt	wQlt	wQlt	wQlt	hwQlt	hwQlt	wQlt	hQlt
WHONE	hw5n	w5n	w5n	w5	hw5n	wQn	w5n	hw5n	hw5n	w5n	h5n	w5n	w5n	w5n	w5n	f5n	h5n	w5n	h5n	w5n	hw5n	hw5n	hw5n	v5n	hw5n	w5n	w5n	w5n	w5n	w5n	w5n	h5n	h5n	w5n	w5n	w5n	w5n	hwQn	w5n	w5n	w5n	w5n	hw5n	w5n	w5n
WHOS	hus	hus		hu	huz	huz	huz	w5z	wuz	huz	huz	huz	huz	huz	wQz	huz	huz	huz	wQs	huz	hus		huz	vQs		huz	huz	huz	huz	wQs	huz	huz	huz	wQz	huz	huz	huz	huz	huz	wQs	huz	hQs	huz	wQs	h6z
WHUMB	wVm	wVm	wVm		wUm	wVmb	wVmb	wVmb	wVm	wVmb	wVmb	wVm	wVm	wVm	wVm	wVm	wVm	wVm	hVm	wVm	hwVmb	hum	wVm	vVm	wVm	wVm	wum	wum	w6mb	wVmb	wVmb	hwVm	wVmb	wVm	hum	wVm	wVmp	hwVmb	wVm	wVm	wQN	wVm	hwum	wVm
WIS	wIs	wIz	wIs	wIs	wIs	wIs	wIs	wIs	wIz	wIs	wIs	wIs	wIs	wIz	wIs	wIs	wIs	wIs	wIs	wIs	wIs	wIs	wIz	vIs	wIs	wIs	wIz	wIz	wIs	wIs	wIs	hwis	wIs	wIz	wIs	wIs	wIs	wIs	wIz	wIz	wIz	wIs	wIz	wIs	wIs
WOUGE	wuZ	wuZ	w6_		wuZ	wQn_	w6_	w6n_	wuZ	wu_	w5_	w6g	wu_	wuZ	w5g	wu_	wu_	wu_	w6Z	w6_	wu_	wuZ	wuZ	v6Z		w5g	wu_	wuZ	wuJ	wu_	wu_	wuZ	wQn_	wu_1	wu_	w6n_	w6_@			wuZ	w6_	w6_	w6Z	w5_	w5g
WRAWSE	r9s	r9z	r9s		r9z	r{S	r9s	r9s	r{z	r6z	wQs9	r9z	r6z	r9rs	r9s	r6fs	r9s	r9z	r1s	r9s	w9rs	r9z		r6zi			r9s	r9s	r#s	r1s	r9s	r9s	r{nz	r#z1	r6wIs	r9s	r1z	r{s	r9z	r9s	r6s	r9z	r9z	r9s
WREWTH	ruT	ruT	ruT		ruT	rEvT	ruT	riT	rET	rET	rErT	ruT	ruT	rET		rET	ruT	ruT	ruT	ruT	rElT	friT		rET	ruT	ruT	rEJ	rurs	rET	ruT	riT	ruT	ruT		rEnf@T	r8rT	rET	ruwIT		ruT	rElT	ruT	riT	rET	riT
WRICHE	rIJ	riS	r2J		rIS	rIS8	r2J	rIJ	rIS	rIrS	r2J	r2k	riJ	riJ	r2S	rIJ	riS	riS	r2J	r2J	r2J	riS	riS	rIJ	r2k	rIS	rIJ	riS	w2J@	r2J	r2J	r2S	riJ	riS1	r2J	rIJ		riJ	riS	riS	riJ	r2J	riS	riJ	riJ
WROUNGE	r6n_	rVn_	r6n_		r6n_	r6n_	r6n_	r5n_	run_	r6n_	rQN_	r6n_	r6n_	r6n_	r6n_	r6n_	r6n_	r6n_	r6n_	r6n_	r5n_	run_	r6n_	run_	r6n_	r6n_	r6n_	run_		run_	r6n_	r6n_	rQn_	r6n_	r6n_	r6n_	r6n_	r6n_	r6n_	r6n_	r6n_	r6n_	r6n_	r6n_	r6n_
YALK	j9k	jQlk	j{lk	j{lk	jQlk	j{lk	j9k	j{lk	j{lk	j9lk	jQlk	j9lk	j{lk	j9lk	j9k	j9lk	jQlk	j{lk	jQlk	j{lk	j{lk	j{lk	jQlk	j{lk	j{lk	j9lk	jQlk	j9k	j{lk	j{lk	jQlk	jQlk	j{lk	j{lk	j9k	j9lk	j{lk	jQlk	j{lk	jQlk	j{lk	j{lk	j9lk	j{lk	jQlk
YEC	jEk	jEk	jEk	jEk	jEk	jEk	jEk	jEk	zEk	jEk	jEk	jEk	jEk	jEk	jEk	jEk	jEk	jEk	jEk	jEk	jEk	jEk	jEk	jEk	jEk	jEk	jEk	jEk	jEk	jEk	jEk	jEJ	jEk	jEk	jEk	jEk	jik	jEk	jEk	jEk	jEk	jEk	jEk	jEk	jEk
YEESE	jiz	jis	jis	jiz	jis	jis8	jis	jiS	jis	jiz	jisi	jiz	jiz	jis	jis	jis	jis	jis	jis	jis	jisi	giz	jis	jis	jis	jis	jis	jis	jis	jis	jis	jis	jis	jis	jisi	jis	jis	jis	jis	jis	jis	jis	jis	jiz	jis
YIVE	jiv	j2v	j2v	j2v	j2v	j2v	j2v	j2v	jIv	j2v	j2v	j2v	jiv	j2v	j2v	j2v	j2v	j2v	j2v	j2v	j2v	j2v	viv	2vi	j2v	j2v	j2v	j2v	ivE	j2v	j2v	j2v	j2v	j2v	j2v		jIv	jiv	jIv	j2v	jiv	j2v	j2v	jIv	j2v
YONT	jQnt	jQnt	jQnt	jQnt	jQnt	jQnt	jQnt	jQnt	jQnt	jQnt	jQnt	jQnt	jQnt	jQnt	jQnt	jQnt	jQnt	jQnt	jQnt	jQnt	jQnt	jQnt	jQnt	jQnt	jQnt	jQnt	jQnt	jQnt	jUnt	jQnt	jQnt	jQnt	jQnt	jQnt	jQnt	j5nt	jQnt	jQnt	jQnt	jQnt	jQnt	jQnt	jQnt	jQnt	jQnt
YOUNGE	j6n_	jVn_	j6n_		jVN	jVNj8	j6n_	jVN	Wn_	jVn_	jVN	jVN	j6n_	jUn_	j6n_	Wn_	Wn_	j6n_	j6n_	jVn_	jQn_	Wn_	j6n_	WN	j6n_	j6n_	jVn_	jVNg	Wn_	j6n_	jVN	j6n_	Wn_	jVn_	Wn_	jVn_	jQN_	j6n_	j6n_	j6n_	jUn_	j6n_	jVn_	jUn_	jVNg
ZALPH	z{lf	z{lf	z{lf	z{lf	z{lf	z{lf	z9lf	z{lf	z{lf	z{lf	z{lf	z{lf	z{lf	z{lf	z{lf	z{lf	z{lf	z{lf	z{lf	z{lf	z{lf	z{lf	z{lf	z{lf	z{lf	z9lf	zQlf	z#lf	z{lf	z{lf	z{lf	z{lf	z{lf	z{lf	z{lf	z{lf	z{lf	z{lf	z{lf	z{lf	z{lf	z{lf	z{lf	z{lf	z{lf
ZAQUE	z{k	z#k		z{k	z{k	z{k	z{k	z{k	z1k	z{k	z@kwi	z{k	z{k	z{k	z{k	z{k	z{k	z{k	z{k	z#k	z{kW	z9k	z{lk	z#k	z#k	z{	z1k	z{k	z{kW	z{k	z{k	sVk8	z{k	z{kW		z9k	z{k	z{k	z#k	z{k	z{k	z1k	z1k		z1k
ZARSE	z#s	z#s	z#s	z#s	z#s	z#s	zEs	z#s	z#z	z#s	z#s	z#rs	z#z	z#s	z#s	z#z	z#s	z#s	z#s	z#s	z1j@rs	z#s	z#s	z#z	z#s	z#z	z#s	z#s	z#s	z#s	z#s	z#s	z#s	z#s	z#s	z#z	z#s	z#s	z#s	z#s	z#s	z#s	z#s	z#rs	z#s
ZAUSE	z9s	z9z	z6s	z9s	z9z	z6s	z9s	z9s	z1z	z9s	z9s	z6s	z6z	z9s	z9s	z6s	z9s	z9s	z6s	z6s	z6s	z9s	z6s	z9z	z6s	z9z	z9s	zus	z6s	z6s	z9s	z6s	z9z	z6s	z1Ws	z9z	z6z	z9z	z6s	z9s	z6s	z9s	z9z	z9z	z9z
ZENGE	zEn_	zEn_	zEn_		zEn_	zEn_	zEN	zEn_	zEnJ	zENg	zEn_i	zEN	zEn_	zEn_	zEn_	zEn_	zEn_	zEn_	zEn_	zEn_	zEn_	zEn_	zENg	zEN	zENg	zEn_	zEn_	zEn_	zEnJ	zEn_	zEn_	zEn_	zEn_	zEn_	zEn_	zEn_	zIN	zEn_	zEn_	zEn_	zEn_	zEn_	zEn_	zEn_	zENT
ZI	zi	zi	zi	zi	zi	zi	zi		zi	zi	z2	zi	zi	zi	zi	zi	zi	zi	zi	zi	zi	zi	zi	zi	zi	zi	z2	zi	zi	z2	zi	zi	zi	zi	z2	zI	zi	z2	zI	zi	zi	zi	z2	zi	zi
ZOOK	zuk	zUk	zUk	zuk	zUk	zuk	zuk	zuk	zuk	zUk	zuk	zuk	zuk	zUk	zUk	zuk	zuk	zuk	zuk	zuk	zuk	zUk	zuk	zuk	zuk	zuk	zuk	zuk	zUk	zUk	zuk	zuk	zuk	zuk	zuk	zuk	zUk	zuk	zUk	zUk	zUk	zuk	zUk	zuk	zuk
ZOOSE	zuz	zus	zus	zus	zus	zus	zuz	zus	zuz	zus	zus	zus	zuz	zus	zus	zus	zus	zus	zus	zus	zus	zus	zus	zus	zus	zus	zus	zus	zus	zus	zus	zus	zuz	zus	zus	zuz	zus	zuz	zus	zus	zus	zus	zus	zuz	zus
ZOS	zQs	zQs	zQs	zQ	zQs	zQs	z5s	zQz	z5z	zQz	zQs	zQs	zQs	zQs	zQs	z5s	zQs	zQs	zQs	zQs	zQs	zQs	zQz	zQs	zQs	zQz	zQs	zQs	zQz	zQs	zQs	zQs	zQs	zQz	zQz	zQs	zQz	zQs	zQz	zQs	zQs	zQs	zQs	zQs	zQz

## Sheet: Model responses
NONWORD	DRC	CDP+	CDP+ class	CDP+.50	CDP+.50 class	CDP++	CDP++ class	CDP+ break PtoP link	CDP+break LtoO link
VIGN	vIn	v2n	VowelDifferent	v2n	VowelDifferent	v2n	VowelDifferent	v2n	v2n
JERCH	_3J	_3J	Regular	_3J	Regular	_3J	Regular	_3J	_3J
CUMP	kVmp	kVmp	Regular	kVmp	Regular	klVmp	ExtraPhoneme	kVmp	kVmp
GHOAK	g5k	g5k	Regular	g5k	Regular	g5k	Regular	g5k	g5k
SWEMP	swEmp	swEmp	Regular	swEmp	Regular	swEmp	Regular	swEmp	swEmp
PHLOMB	flQm	fl5m	VowelDifferent	fl5m	VowelDifferent	fl5m	VowelDifferent	fl5m	fl5m
MIECE	mis	mis	Regular	m2s	VowelDifferent	mis	Regular	mis	mis
GWAN	gw{n	gw{n	Regular	gw{n	Regular	gw{n	Regular	gw{n	gw{n
DWEAK	dwik	dwik	Regular	dwik	Regular	dwEk	VowelDifferent	dwik	dwik
RHAWP	r9p	r9p	Regular	r9p	Regular	r9p	Regular	r9p	r9p
PHLAUCE	fl9s	fl9	DropPhoneme	fl9	DropPhoneme	fl9	DropPhoneme	fl9	fl9
SPITH	spIT	spIT	Regular	spIT	Regular	spIT	Regular	spIT	spIT
SNYMPH	snImf	snImf	Regular	snImf	Regular	snImf	Regular	snImf	snImf
GHUTE	gWt	gut	VowelDifferent	gjut	Wphoneme	gut	VowelDifferent	gut	gut
MUB	mVb	mVb	Regular	mVb	Regular	mVb	Regular	mVb	mVb
NOOSH	nuS	nUS	VowelDifferent	nUS	VowelDifferent	nuS	Regular	nUS	nUS
WERN	w3n	w3n	Regular	w3n	Regular	w3n	Regular	w3n	w3n
BLIRGE	bl3_	bl3	DropPhoneme	bl3	DropPhoneme	bl3_	Regular	bl3	bl3
YEC	jEk	jEs	ConsonantDifferent	jEs	ConsonantDifferent	jEk	Regular	jEk	jEs
SPLEASE	splis	spliz	szSuffix	spliz	szSuffix	spliz	szSuffix	spliz	spliz
SHETCH	SEJ	SEJ	Regular	SEJ	Regular	SEJ	Regular	SEJ	SEJ
GLEEP	glip	glip	Regular	glip	Regular	glip	Regular	glip	glip
TRAINT	tr1nt	tr1nt	Regular	tr1nt	Regular	tr1nt	Regular	tr1nt	tr1nt
PLENGE	plEn_	plEnZ	ConsonantDifferent	plEnZ	ConsonantDifferent	plEn_	Regular	plinZ	plEnZ
SCRIT	skrIt	skrIt	Regular	skrIt	Regular	skrIt	Regular	skrIt	skrIt
RHETE	rit	r1t	VowelDifferent	r1t	VowelDifferent	r1t	VowelDifferent	r1t	r1t
SKEMP	skEmp	skEmp	Regular	skEmp	Regular	skEmp	Regular	skEmp	skEmp
FLIRQUE	fl3k	fl3k	Regular	fl3k	Regular	fl3k	Regular	fl3k	fl3k
DARVE	d#v	d#v	Regular	d#v	Regular	d#v	Regular	d#v	d#v
SKIKE	sk2k	sk2k	Regular	sk2k	Regular	sk2k	Regular	sk2k	sk2k
DWUP	dwVp	dwup	VowelDifferent	dwup	VowelDifferent	dwup	VowelDifferent	dwup	dwup
THRERSE	Tr3s	Tr3s	Regular	Tr3s	Regular	Tr3s	Regular	Tr3s	Tr3s
DRUDD	drVd	drVd	Regular	drVd	Regular	drVd	Regular	drVd	drVd
CHYNCH	JInJ	J2nJ	VowelDifferent	J2nJ	VowelDifferent	JInJ	Regular	J2nJ	J2nJ
TEEP	tip	tip	Regular	tip	Regular	tip	Regular	tip	tip
KNIRCH	n3J	n3J	Regular	n3J	Regular	n3J	Regular	n3J	n3J
GNEFF	nEf	nEf	Regular	nEf	Regular	nEf	Regular	nEf	nEf
TUME	tWm	tjVm	Other	tjVm	Other	tjVm	Other	tjVm	tjVm
ROLT	rQlt	r5lt	VowelDifferent	r5lt	VowelDifferent	r5lt	VowelDifferent	r5lt	r5lt
FLOBE	fl5b	fl5b	Regular	fl5b	Regular	fl5b	Regular	fl5b	fl5b
DROSE	dr5s	dr5z	szSuffix	dr5z	szSuffix	dr5s	Regular	dr5z	dr5z
GREUCE	grus	grus	Regular	grus	Regular	grus	Regular	grus	grus
PREBE	prib	prEb	VowelDifferent	prEb	VowelDifferent	prEb	VowelDifferent	prEb	prEb
FLEEL	flil	flil	Regular	flil	Regular	flil	Regular	flil	flil
SLUNCH	slVnJ	slVnJ	Regular	slVnJ	Regular	slVnJ	Regular	slVnJ	slVnJ
FLIV	flIv	flIv	Regular	flIv	Regular	flIv	Regular	flIv	flIv
SPRURL	spr3l	spr3l	Regular	spr3l	Regular	spr3l	Regular	spr3l	spr3l
LAPE	l1p	l1p	Regular	l1p	Regular	l1p	Regular	l1p	l1p
CAUTCH	k9J	k9J	Regular	k9J	Regular	k9J	Regular	k9J	k9J
SHAIN	S1n	S1n	Regular	S1n	Regular	S1n	Regular	S1n	S1n
SWIC	swIk	swIs	ConsonantDifferent	swIs	ConsonantDifferent	swIk	Regular	swIs	swIs
GRELL	grEl	grEl	Regular	grEl	Regular	grEl	Regular	grEl	grEl
GNUSK	nVsk	nVsk	Regular	nVsk	Regular	nVsk	Regular	nVsk	nVsk
SOSQUE	sQsk	sQsk	Regular	sQzk	szSuffix	sQs	DropPhoneme	sQsk	sQsk
THWOOSE	Twus	Twus	Regular	Twus	Regular	Twus	Regular	Twus	Twus
PRIR	pr3	pr3	Regular	pr3	Regular	pr3	Regular	pr3	pr3
CLOMP	klQmp	klQmp	Regular	klQmp	Regular	klQmp	Regular	klQmp	klQmp
GHURR	g3	g3d	ExtraPhoneme	g3d	ExtraPhoneme	g3d	ExtraPhoneme	g3d	g3d
LARP	l#p	l#p	Regular	l#p	Regular	l#p	Regular	l#p	l#p
ESK	Esk	Esk	Regular	Esk	Regular	Esk	Regular	Esk	Esk
MERB	m3b	m3b	Regular	m3b	Regular	m3b	Regular	m3b	m3b
SCROSE	skr5s	skr5z	szSuffix	skr5z	szSuffix	skr5z	szSuffix	skr5z	skr5z
PHROACH	fr5J	fr5J	Regular	fr5J	Regular	fr5J	Regular	fr5J	fr5J
CHEWT	Jut	Jut	Regular	Jut	Regular	Jut	Regular	Jut	Jut
THALC	T{lk	D{l	Other	D{l	Other	D9l	Other	D{l	D{l
SISC	sIsk	sIsk	Regular	sIsk	Regular	sIsk	Regular	sIsk	sIsk
SWEAL	swil	swil	Regular	swil	Regular	swEl	VowelDifferent	swil	swil
WHEPH	wEf	wEf	Regular	wEf	Regular	wEf	Regular	wEf	wEf
GLINCH	glInJ	glInJ	Regular	glInJ	Regular	glInJ	Regular	glInJ	glInJ
SCREAT	skrit	skrit	Regular	skrit	Regular	skrit	Regular	skrit	skrit
RONK	rQNk	rQNk	Regular	rQNk	Regular	rQNk	Regular	rQNk	rQNk
LUM	lVm	lVm	Regular	lVm	Regular	lVm	Regular	lVm	lVm
WRERM	r3m	r3m	Regular	r3m	Regular	r3m	Regular	r3m	r3m
GULSE	gVls	gVls	Regular	gVls	Regular	gVls	Regular	gVls	gVls
NUPE	nWp	njup	Wphoneme	njup	Wphoneme	njup	Wphoneme	njup	njup
SHOS	SQs	SQz	szSuffix	SQz	szSuffix	SQz	szSuffix	SQz	SQz
TRARSH	tr#S	tr#S	Regular	tr#S	Regular	tr#S	Regular	tr#S	tr#S
ESH	ES	ES	Regular	ES	Regular	ES	Regular	ES	ES
SKECHE	skES	ski	Other	ski	Other	ski	Other	ski	ski
THWAZZ	Tw{z	Tw9z	VowelDifferent	Tw9z	VowelDifferent	Tw9z	VowelDifferent	Tw9z	Tw9z
TWILM	twIlm	twIlm	Regular	twIlm	Regular	twIlm	Regular	twIlm	twIlm
THWAMN	Tw{m	Tw{m	Regular	Tw{m	Regular	Tw{m	Regular	Tw{m	Tw{m
SKOAK	sk5k	sk5k	Regular	sk5k	Regular	sk5k	Regular	sk5k	sk5k
RURSE	r3s	r3z	szSuffix	r3z	szSuffix	r3s	Regular	r3z	r3z
WHEETH	wiT	wiT	Regular	wiT	Regular	wiT	Regular	wiT	wiT
SQUILL	skwIl	skwIl	Regular	skwIl	Regular	skwIl	Regular	skwIl	skwIl
HIEN	h2n	h2n	Regular	h2n	Regular	hin	VowelDifferent	h2n	h2n
SWEETHE	swiD	swiD	Regular	swiD	Regular	swiD	Regular	swiD	swiD
SLOUNT	sl6nt	sl6nt	Regular	sl6nt	Regular	sl6nt	Regular	sl6nt	sl6nt
VOUGE	v6_	v6_	Regular	v6_	Regular	v6_	Regular	v6_	v6_
YONT	jQnt	jQn	DropPhoneme	jQn	DropPhoneme	jQnt	Regular	jQn	jQn
LOMB	lQm	lQm	Regular	lQm	Regular	lQm	Regular	lQm	lQm
KNOMP	nQmp	nQmp	Regular	nQmp	Regular	nQmp	Regular	nQmp	nQmp
ZERTH	z3T	z3T	Regular	z3T	Regular	z3T	Regular	z3T	z3T
SHRODD	SrQd	SrQd	Regular	SrQd	Regular	SrQd	Regular	SrQd	SrQd
SPOLK	spQlk	sp5l	Other	sp5lk	VowelDifferent	sp5lk	VowelDifferent	sp5l	sp5l
TRUIT	trut	trut	Regular	trut	Regular	trut	Regular	trut	trut
CLUMF	klVmf	klVmf	Regular	klVmf	Regular	klVmf	Regular	klVmf	klVmf
SMUMF	smVmf	smVmf	Regular	smVmf	Regular	smVmf	Regular	smVmf	smVmf
YEVE	jiv	jiv	Regular	jiv	Regular	jiv	Regular	jiv	jiv
SPLUT	splVt	splVt	Regular	splVt	Regular	splVt	Regular	splVt	splVt
CHORNE	J9n	J9n	Regular	J9n	Regular	J9n	Regular	J9n	J9n
BOIN	b4n	b4n	Regular	b4n	Regular	b4n	Regular	b4n	b4n
THWABE	Tw1b	Tw1b	Regular	Tw9b	VowelDifferent	Tw1b	Regular	Tw1b	Tw1b
CRAUGE	kr9_	kr9_	Regular	kr9_	Regular	kr9_	Regular	kr9_	kr9_
PSAISE	s1s	p1z	Other	p1z	Other	p1z	Other	p1z	p1z
BLIGN	blIn	bl2nd	Other	bl2n	VowelDifferent	bl2n	VowelDifferent	bl2n	bl2nd
YOG	jQg	jQg	Regular	jQg	Regular	jQg	Regular	jQg	jQg
SPRARR	spr#	spr#d	ExtraPhoneme	spr#d	ExtraPhoneme	spr#d	ExtraPhoneme	spr#d	spr#d
SPLALM	spl{lm	spl#m	Other	spl#m	Other	spl#m	Other	spl#m	spl#m
ROQUE	r5k	r5k	Regular	r5k	Regular	r5k	Regular	r5k	r5k
GNURF	n3f	n3f	Regular	n3f	Regular	n3f	Regular	n3f	n3f
WHUSK	wVsk	wVsk	Regular	wVsk	Regular	wVsk	Regular	wVsk	wVsk
PLANCH	pl{nJ	pl{nJ	Regular	pl{nJ	Regular	pl#nJ	VowelDifferent	pl{nJ	pl{nJ
GLAFE	gl1f	gl1f	Regular	gl1f	Regular	gl1f	Regular	gl1f	gl1f
BLOOF	bluf	bluf	Regular	bluf	Regular	bluf	Regular	bluf	bluf
WUT	wVt	wVt	Regular	wVt	Regular	wVt	Regular	wVt	wVt
SLESH	slES	slES	Regular	slES	Regular	slES	Regular	slES	slES
GHIFE	g2f	g2f	Regular	g2f	Regular	g2f	Regular	g2f	g2f
TWEACE	twis	twis	Regular	twis	Regular	twEs	VowelDifferent	twis	twis
DREETHE	driD	driD	Regular	driD	Regular	driD	Regular	driD	driD
RHEET	rit	rit	Regular	rit	Regular	rit	Regular	rit	rit
YAT	j{t	j{t	Regular	j{t	Regular	j{t	Regular	j{t	j{t
SPINT	spInt	spInt	Regular	spInt	Regular	spInt	Regular	spInt	spInt
KNAUGE	n9_	n9_	Regular	n9_	Regular	n9_	Regular	n9_	n9_
SPLOAT	spl5t	spl5t	Regular	spl5t	Regular	spl5t	Regular	spl5t	spl5t
CROLE	kr5l	kr5l	Regular	kr5l	Regular	kr5l	Regular	kr5l	kr5l
DWAWSE	dw9s	dw9z	szSuffix	dw9z	szSuffix	dw9z	szSuffix	dw9z	dw9z
TWERG	tw3g	tw3g	Regular	tw3g	Regular	twEg	VowelDifferent	tw3g	tw3g
TALT	t{lt	t{lt	Regular	t{lt	Regular	t9lt	VowelDifferent	t{lt	t{lt
CHEECH	JiJ	JiJ	Regular	JiJ	Regular	JiJ	Regular	JiJ	JiJ
VILTH	vIlT	vIlT	Regular	vIlT	Regular	vIlT	Regular	vIlT	vIlT
PHLIRM	fl3m	fl3m	Regular	fl3m	Regular	fl3m	Regular	fl3m	fl3m
SHREER	Sr7	Sr7	Regular	Sr7	Regular	Sr7	Regular	Sr7	Sr7
CRULT	krVlt	krVlt	Regular	krVlt	Regular	krVlt	Regular	krVlt	krVlt
FRELM	frElm	frElm	Regular	frElm	Regular	frElm	Regular	frElm	frElm
ZI	z2	zI	VowelDifferent	zI	VowelDifferent	zI	VowelDifferent	zI	zI
DWISC	dwIsk	dwIsk	Regular	dwIsk	Regular	dwIsk	Regular	dwIsk	dwIsk
SMISP	smIsp	smIsp	Regular	smIsp	Regular	smIsp	Regular	smIsp	smIsp
PHLELF	flElf	flElf	Regular	flElf	Regular	flElf	Regular	flElf	flElf
ZEMP	zEmp	zEmp	Regular	zEmp	Regular	zEmp	Regular	zEmp	zEmp
JARCE	_#s	_#s	Regular	_#s	Regular	_#s	Regular	_#s	_#s
CROURGE	kr9_	kr9_	Regular	kr9_	Regular	kr9_	Regular	kr9_	kr9_
CLIRCH	kl3J	kl3J	Regular	kl3J	Regular	kl3J	Regular	kl3J	kl3J
ZOOT	zut	zut	Regular	zut	Regular	zut	Regular	zut	zut
GWEDGE	gwE_	gwE_	Regular	gwE_	Regular	gwE_	Regular	gwE_	gwE_
KURNT	k3nt	k3nt	Regular	k3nt	Regular	k3nt	Regular	k3nt	k3nt
ZOOK	zuk	zUk	VowelDifferent	zUk	VowelDifferent	zUk	VowelDifferent	zUk	zUk
CLANCH	kl{nJ	kl{nJ	Regular	kl{nJ	Regular	kl#nJ	VowelDifferent	kl{nJ	kl{nJ
SHREL	SrEl	SrEl	Regular	SrEl	Regular	SrEl	Regular	SrEl	SrEl
PRERCH	pr3J	pr3J	Regular	pr3J	Regular	pr3J	Regular	pr3J	pr3J
STIRTH	st3T	st3T	Regular	st3T	Regular	st3T	Regular	st3T	st3T
PLIDGE	plI_	plI_	Regular	plI_	Regular	pl2_	VowelDifferent	plI_	plI_
SKITCH	skIJ	skIJ	Regular	skIJ	Regular	skIJ	Regular	skIJ	skIJ
HAUVE	h9v	h{v	VowelDifferent	h9v	Regular	h9v	Regular	h9v	h{v
BLERP	bl3p	bl3p	Regular	bl3p	Regular	bl3p	Regular	bl3p	bl3p
RHUTCH	rVJ	rVJ	Regular	rVJ	Regular	rVJ	Regular	rVJ	rVJ
FRIB	frIb	frIb	Regular	frIb	Regular	frIb	Regular	frIb	frIb
FUCE	fWs	fjus	Wphoneme	fjus	Wphoneme	fjus	Wphoneme	fjus	fjus
THEDGE	TE_	DE_	ConsonantDifferent	DE_	ConsonantDifferent	DE_	ConsonantDifferent	DE_	DE_
CLALF	kl{lf	kl#s	Other	kl#f	Other	kl#	Other	kl#	kl#s
SNICHE	snIS	sn2J	Other	snIJ	ConsonantDifferent	sn2J	Other	sn2J	sn2J
YOAP	j5p	j5p	Regular	j5p	Regular	j5p	Regular	j5p	j5p
SNENGE	snEn_	sninZ	Other	snEnZ	ConsonantDifferent	snEn_	Regular	sninZ	sninZ
GWOAF	gw5f	gw5f	Regular	gw5f	Regular	gw5f	Regular	gw5f	gw5f
SCROOCH	skruJ	skruJ	Regular	skruJ	Regular	skruJ	Regular	skruJ	skruJ
STRIRT	str3t	str3t	Regular	str3t	Regular	str3t	Regular	str3t	str3t
WHOS	wQs	wQz	szSuffix	wQz	szSuffix	wQz	szSuffix	wQz	wQz
DWOZ	dwQz	dwQz	Regular	dwQz	Regular	dwQz	Regular	dwQz	dwQz
CICE	s2s	k2s	ConsonantDifferent	k2s	ConsonantDifferent	s2s	Regular	k2s	k2s
NYTH	nIT	n2T	VowelDifferent	n2T	VowelDifferent	n2T	VowelDifferent	n2T	n2T
FRAUGE	fr9_	fr9_	Regular	fr9_	Regular	fr9_	Regular	fr9_	fr9_
RALL	r{l	r9l	VowelDifferent	r9l	VowelDifferent	r9l	VowelDifferent	r9l	r9l
SMAT	sm{t	sm{t	Regular	sm{t	Regular	sm{t	Regular	sm{t	sm{t
FREAR	fr7	fr7m	ExtraPhoneme	fr7m	ExtraPhoneme	fr7	Regular	fr7	fr7m
SNOF	snQf	snQf	Regular	snQf	Regular	snQf	Regular	snQf	snQf
SWOOCH	swuJ	swuJ	Regular	swuJ	Regular	swuJ	Regular	swuJ	swuJ
PSOOTH	suT	pu	Other	puD	Other	puT	ConsonantDifferent	pu	pu
FRORGUE	fr9g	fr9g	Regular	fr9g	Regular	fr9g	Regular	fr9g	fr9g
BEM	bEm	bEm	Regular	bEm	Regular	bEm	Regular	bEm	bEm
BRUCE	brus	brus	Regular	brus	Regular	brus	Regular	brus	brus
SHRARP	Sr#p	Sr#p	Regular	Sr#p	Regular	Sr#p	Regular	Sr#p	Sr#p
FRECH	frEJ	frEnJ	ExtraPhoneme	frEnJ	ExtraPhoneme	frEJ	Regular	frE	frEnJ
GNAMN	n{m	n{m	Regular	n{m	Regular	n{m	Regular	n{m	n{m
GRAUNT	gr9nt	gr{nts	Other	gr9nts	ExtraPhoneme	gr9nt	Regular	gr9nt	gr{nts
THUBE	TWb	TjVb	Other	TjVb	Other	Tjub	Wphoneme	TjVb	TjVb
PLIME	pl2m	pl2m	Regular	pl2m	Regular	pl2m	Regular	pl2m	pl2m
THUPE	TWp	Tup	VowelDifferent	Tjup	Wphoneme	Tup	VowelDifferent	Tup	Tup
SPRORCH	spr9J	spr9J	Regular	spr9J	Regular	spr9J	Regular	spr9J	spr9J
STYMN	stIm	stIm	Regular	stIm	Regular	stIm	Regular	stIm	stIm
PRUMF	prVmf	prVmf	Regular	prVmf	Regular	prVmf	Regular	prVmf	prVmf
CLUSQUE	klVsk	klVsk	Regular	klVsk	Regular	klVsk	Regular	klVsk	klVsk
PHROO	fru	fru	Regular	fru	Regular	fru	Regular	fru	fru
PRESK	prEsk	prEsk	Regular	prEsk	Regular	prEsk	Regular	prEsk	prEsk
SHIS	SIs	SIz	szSuffix	SIz	szSuffix	SIz	szSuffix	SIz	SIz
SPROSS	sprQs	sprQs	Regular	sprQs	Regular	sprQs	Regular	sprQs	sprQs
DWORQUE	dw9k	dw9k	Regular	dw9k	Regular	dw9k	Regular	dw9k	dw9k
SPLUFF	splVf	splVf	Regular	splVf	Regular	splVf	Regular	splVf	splVf
THOLVE	TQlv	DQlv	ConsonantDifferent	DQlv	ConsonantDifferent	TQlv	Regular	DQlv	DQlv
PLALL	pl{l	pl9l	VowelDifferent	pl9l	VowelDifferent	pl9l	VowelDifferent	pl9l	pl9l
SNELP	snElp	snElp	Regular	snElp	Regular	snElp	Regular	snElp	snElp
SKO	sk5	sk5	Regular	sk5	Regular	skQ	VowelDifferent	sk5	sk5
GLAUK	gl9k	gl#k	VowelDifferent	gl#k	VowelDifferent	gl9k	Regular	gl#k	gl#k
LOLVE	lQlv	lQlv	Regular	lQlv	Regular	lQlv	Regular	lQlv	lQlv
GESK	_Esk	Esk	DropPhoneme	gEsk	ConsonantDifferent	gEsk	ConsonantDifferent	Esk	Esk
PRISH	prIS	prIS	Regular	prIS	Regular	prIS	Regular	prIS	prIS
SKENCH	skEnJ	skEnJ	Regular	skEnJ	Regular	skEnJ	Regular	skEnJ	skEnJ
CLIB	klIb	klIb	Regular	klIb	Regular	klIb	Regular	klIb	klIb
SMELVE	smElv	smElv	Regular	smElv	Regular	smElv	Regular	smElv	smElv
OL	Ql	5l	VowelDifferent	5l	VowelDifferent	5l	VowelDifferent	5l	5l
DWIEK	dw2k	dw2k	Regular	dw2k	Regular	dw2k	Regular	dw2k	dw2k
NIPE	n2p	n2p	Regular	n2p	Regular	n2p	Regular	n2p	n2p
PHREFF	frEf	frEf	Regular	frEf	Regular	frEf	Regular	frEf	frEf
SWOURT	sw9t	sw9t	Regular	sw9t	Regular	sw9t	Regular	sw9t	sw9t
SKANG	sk{N	sk{N	Regular	sk{N	Regular	sk{N	Regular	sk{N	sk{N
CRICHE	krIS	kr2J	Other	kr2J	Other	kr2J	Other	kr2J	kr2J
MOLF	mQlf	m5lf	VowelDifferent	m5lf	VowelDifferent	m5lf	VowelDifferent	m5lf	m5lf
CLEPE	klip	klip	Regular	klip	Regular	klip	Regular	klip	klip
SWICK	swIk	swIk	Regular	swIk	Regular	swIk	Regular	swIk	swIk
STRUPE	strup	strup	Regular	strup	Regular	strup	Regular	strup	strup
SWUTT	swVt	swVt	Regular	swVt	Regular	swVt	Regular	swVt	swVt
PSOATH	s5T	p5T	ConsonantDifferent	p5T	ConsonantDifferent	p5T	ConsonantDifferent	p5T	p5T
KNASS	n{s	n{s	Regular	n{s	Regular	n#s	VowelDifferent	n{s	n{s
PRUDD	prVd	prud	VowelDifferent	prud	VowelDifferent	prud	VowelDifferent	prud	prud
TRUM	trVm	trVm	Regular	trVm	Regular	trVm	Regular	trVm	trVm
SWILCH	swIlJ	swIlJ	Regular	swIlJ	Regular	swIlJ	Regular	swIlJ	swIlJ
STUSP	stVsp	stVsp	Regular	stVsp	Regular	stVsp	Regular	stVsp	stVsp
FLULGE	flVl_	flVl_	Regular	flVl_	Regular	flVl_	Regular	flVl_	flVl_
WREWTH	ruT	rjuT	ExtraPhoneme	rjuT	ExtraPhoneme	rjuT	ExtraPhoneme	rjuT	rjuT
SPRUNT	sprVnt	sprVnt	Regular	sprVnt	Regular	sprVnt	Regular	sprVnt	sprVnt
SMEF	smEf	smEf	Regular	smEf	Regular	smEf	Regular	smEf	smEf
SPRARCH	spr#J	spr#J	Regular	spr#J	Regular	spr#J	Regular	spr#J	spr#J
TATCH	t{J	t{J	Regular	t{J	Regular	t{J	Regular	t{J	t{J
YAUCE	j9s	j9s	Regular	j9s	Regular	j9	DropPhoneme	j9s	j9s
SPARSH	sp#S	sp#S	Regular	sp#S	Regular	sp#S	Regular	sp#S	sp#S
SCRUN	skrVn	skrVn	Regular	skrVn	Regular	skrVn	Regular	skrVn	skrVn
DOATH	d5T	d5T	Regular	d5T	Regular	d5T	Regular	d5T	d5T
SCREBE	skrib	skrib	Regular	skrib	Regular	skrib	Regular	skrib	skrib
THROUSE	Tr6s	Truz	Other	Truz	Other	Trus	VowelDifferent	Truz	Truz
CHAGUE	J1g	J1g	Regular	J1g	Regular	J1g	Regular	J1g	J1g
CLALVE	kl{lv	kl#	Other	kl#v	Other	kl#	Other	kl#v	kl#
THWIEGE	Twi_	Twi_	Regular	Twi_	Regular	Tw2_	VowelDifferent	Twi_	Twi_
PSONGE	sQn_	pQnZ	Other	pQnZ	Other	pQn_	ConsonantDifferent	pQnZ	pQnZ
FULP	fVlp	fVlp	Regular	fVlp	Regular	fVlp	Regular	fVlp	fVlp
SWOURGE	sw9_	sw9_	Regular	sw9_	Regular	sw9_	Regular	sw9_	sw9_
CLUGUE	klug	klVg	VowelDifferent	klVg	VowelDifferent	klVg	VowelDifferent	klVg	klVg
SPURSE	sp3s	sp3s	Regular	sp3s	Regular	sp3s	Regular	sp3s	sp3s
SHIQUE	SIk	SIk	Regular	SI	DropPhoneme	S2k	VowelDifferent	SIk	SIk
DRATE	dr1t	dr1t	Regular	dr1t	Regular	dr1t	Regular	dr1t	dr1t
TRISQUE	trIsk	trIsk	Regular	trIzk	szSuffix	tr2sk	VowelDifferent	trIsk	trIsk
PHRORB	fr9b	fr9b	Regular	fr9b	Regular	fr9b	Regular	fr9b	fr9b
RHINGE	rIn_	rInZ	ConsonantDifferent	rInZ	ConsonantDifferent	rIn_	Regular	rInZ	rInZ
PHLOBE	fl5b	fl5b	Regular	fl5b	Regular	fl5b	Regular	fl5b	fl5b
JISC	_Isk	_Isk	Regular	_Isk	Regular	_Isk	Regular	_Isk	_Isk
FLILT	flIlt	flIlt	Regular	flIlt	Regular	flIlt	Regular	flIlt	flIlt
SLARR	sl#	sl#d	ExtraPhoneme	sl#d	ExtraPhoneme	sl#d	ExtraPhoneme	sl#d	sl#d
SHUDGE	SV_	SV_	Regular	SV_	Regular	SV_	Regular	SV_	SV_
STRINE	str2n	str2n	Regular	str2n	Regular	str2n	Regular	str2n	str2nZ
GOM	gQm	gQm	Regular	gQm	Regular	gQm	Regular	gQm	gQm
THUSE	TWs	Dus	Other	Djus	Other	Dus	Other	Dus	Dus
SOUGE	s6_	s6_	Regular	s6_	Regular	s6_	Regular	s6_	s6_
GRISH	grIS	grIS	Regular	grIS	Regular	grIS	Regular	grIS	grIS
TRISP	trIsp	trIsp	Regular	trIsp	Regular	trIsp	Regular	trIsp	trIsp
TWOWN	tw6n	twun	VowelDifferent	twun	VowelDifferent	tw6n	Regular	twun	twun
PHLEAK	flik	flik	Regular	flik	Regular	flEk	VowelDifferent	flik	flik
SPLEC	splEk	splEk	Regular	splEk	Regular	splEk	Regular	splEk	splEk
TOURTH	t9T	t9T	Regular	t9T	Regular	t9T	Regular	t9T	t9T
PUSQUE	pVsk	pusk	VowelDifferent	pusk	VowelDifferent	pusk	VowelDifferent	pusk	pusk
PRUSK	prVsk	prVsk	Regular	prVsk	Regular	prVsk	Regular	prVsk	prVsk
DAUCHE	d9S	d9	DropPhoneme	d9	DropPhoneme	d9	DropPhoneme	d9	d9
KNAUNCH	n9nJ	n9nJ	Regular	n9nJ	Regular	n9nJ	Regular	n9nJ	n9nJ
CLOME	kl5m	kl5mz	ExtraPhoneme	kl5m	Regular	kl5m	Regular	kl5m	kl5mz
SHILTH	SIlT	SIlT	Regular	SIlT	Regular	SIlT	Regular	SIlT	SIlT
BUNE	bWn	bVn	VowelDifferent	bVn	VowelDifferent	bVn	VowelDifferent	bVn	bVn
DRELK	drElk	drElk	Regular	drElk	Regular	drElk	Regular	drElk	drElk
SPLORTH	spl9T	spl9T	Regular	spl9T	Regular	spl9T	Regular	spl9T	spl9T
GLEEF	glif	glif	Regular	glif	Regular	glif	Regular	glif	glif
SUILE	sul	skul	ExtraPhoneme	skul	ExtraPhoneme	sul	Regular	sul	skul
SHUGE	SW_	SV_	VowelDifferent	SV_	VowelDifferent	SV_	VowelDifferent	SV_	SV_
FRONGE	frQn_	frQmZ	ConsonantDifferent	frQnZ	ConsonantDifferent	frQ_	DropPhoneme	frQnZ	frQmZ
HULGE	hVl_	hVl_	Regular	hVl_	Regular	hVl_	Regular	hVl_	hVl_
CROTE	kr5t	kr5t	Regular	kr5t	Regular	kr5t	Regular	kr5t	kr5t
THRERG	Tr3g	Tr3g	Regular	Tr3g	Regular	Tr3g	Regular	Tr3g	Tr3g
SKEETHE	skiD	skiD	Regular	skiD	Regular	skiD	Regular	skiD	skiD
PRORCH	pr9J	pr9J	Regular	pr9J	Regular	pr9J	Regular	pr9J	pr9J
SNUM	snVm	snVm	Regular	snVm	Regular	snVm	Regular	snVm	snVm
GERT	_3t	g3t	ConsonantDifferent	g3t	ConsonantDifferent	g3t	ConsonantDifferent	g3t	g3t
CANCH	k{nJ	k{nJ	Regular	k{nJ	Regular	k{nJ	Regular	k{nJ	k{nJ
PEAGUE	pig	pig	Regular	pig	Regular	pig	Regular	pig	pig
PLILT	plIlt	plIlt	Regular	plIlt	Regular	plIlt	Regular	plIlt	plIlt
KNEPH	nEf	nEf	Regular	nEf	Regular	nEf	Regular	nEf	nEf
WHA	w#	wu	VowelDifferent	wu	VowelDifferent	w1	VowelDifferent	wu	wu
PHREEL	fril	fril	Regular	fril	Regular	fril	Regular	fril	fril
SHEALT	Silt	Silt	Regular	Silt	Regular	Silt	Regular	Silt	Silt
SPEEL	spil	spil	Regular	spil	Regular	spil	Regular	spil	spil
YURT	j3t	j3t	Regular	j3t	Regular	j3t	Regular	j3t	j3t
TROW	tr6	tr5	VowelDifferent	tr5	VowelDifferent	tr5	VowelDifferent	tr5	tr5
THEL	TEl	DEl	ConsonantDifferent	DEl	ConsonantDifferent	DEl	ConsonantDifferent	DEl	DEl
WEETH	wiT	wiT	Regular	wiT	Regular	wiT	Regular	wiT	wiT
ZIMP	zImp	zImp	Regular	zImp	Regular	zImp	Regular	zImp	zImp
PHULB	fVlb	fVlb	Regular	fVlb	Regular	fVlb	Regular	fVlb	fVlb
SCROME	skr5m	skrim	VowelDifferent	skr5m	Regular	skr5m	Regular	skr5m	skrim
SPLORCH	spl9J	spl9J	Regular	spl9J	Regular	spl9J	Regular	spl9J	spl9J
THETCH	TEJ	DEJ	ConsonantDifferent	DEJ	ConsonantDifferent	DEJ	ConsonantDifferent	DEJ	DEJ
SPORGUE	sp9g	sp9g	Regular	sp9g	Regular	sp9g	Regular	sp9g	sp9g
FLYPE	fl2p	fl2p	Regular	fl2p	Regular	fl2p	Regular	fl2p	fl2p
SWOATH	sw5T	sw5T	Regular	sw5T	Regular	sw5T	Regular	sw5T	sw5T
GLEATH	gliT	gliT	Regular	gliT	Regular	gliT	Regular	gliT	gliT
FREBE	frib	frEb	VowelDifferent	frEb	VowelDifferent	frEb	VowelDifferent	frEb	frEb
SHRACE	Sr1s	Sr1s	Regular	Sr1s	Regular	Sr1s	Regular	Sr1s	Sr1s
SHREUCE	Srus	Srus	Regular	Srus	Regular	Srus	Regular	Srus	Srus
THWUILT	Twult	TwIlt	VowelDifferent	TwIlt	VowelDifferent	Twult	Regular	TwIlt	TwIlt
SHRANCH	Sr{nJ	Sr{nJ	Regular	Sr{nJ	Regular	Sr#nJ	VowelDifferent	Sr{nJ	Sr{nJ
SHRUM	SrVm	SrVm	Regular	SrVm	Regular	SrVm	Regular	SrVm	SrVm
GNOOT	nut	nut	Regular	nut	Regular	nut	Regular	nut	nut
SKINK	skINk	skINk	Regular	skINk	Regular	skINk	Regular	skINk	skINk
SCINE	s2n	sk2n	ExtraPhoneme	sk2n	ExtraPhoneme	sk2n	ExtraPhoneme	sk2n	sk2n
GRIDGE	grI_	grI_	Regular	grI_	Regular	grI_	Regular	grI_	grI_
GANC	g{Nk	g{nd	ConsonantDifferent	g{nd	ConsonantDifferent	g{n	Other	g{n	g{nd
FLULL	flVl	flVl	Regular	flVl	Regular	flVl	Regular	flVl	flVl
SPLICHE	splIS	spl2J	Other	splIJ	ConsonantDifferent	spl2J	Other	spl2J	spl2J
THWELVE	TwElv	wElv	DropPhoneme	wElv	DropPhoneme	TwElv	Regular	wElv	wElv
SPREEM	sprim	sprim	Regular	sprim	Regular	sprim	Regular	sprim	sprim
GNURL	n3l	n3l	Regular	n3l	Regular	n3l	Regular	n3l	n3l
ONG	QN	QN	Regular	QN	Regular	QNg	ExtraPhoneme	QN	QN
SMOCHE	smQS	sm5	Other	sm5	Other	sm5	Other	sm5	sm5
THEIL	T1l	DEl	Other	DEl	Other	TEl	VowelDifferent	DEl	DEl
GWET	gwEt	gwEt	Regular	gwEt	Regular	gwEt	Regular	gwEt	gwEt
GLEAVE	gliv	gliv	Regular	gliv	Regular	gliv	Regular	gliv	gliv
SNIG	snIg	snIg	Regular	snIg	Regular	snIg	Regular	snIg	snIg
CREAVE	kriv	kriv	Regular	kriv	Regular	kriv	Regular	kriv	kriv
SNONGE	snQn_	snQnZ	ConsonantDifferent	snQnZ	ConsonantDifferent	sn5n	Other	snQnZ	snQnZ
TWIM	twIm	twIm	Regular	twIm	Regular	twIm	Regular	twIm	twIm
HALC	h{lk	h{l	DropPhoneme	h{l	DropPhoneme	h#l	Other	h{l	h{l
SHURP	S3p	S3p	Regular	S3p	Regular	S3p	Regular	S3p	S3p
PHAPH	f{f	f{f	Regular	f{f	Regular	f{f	Regular	f{f	f{f
WROSS	rQs	rQs	Regular	rQs	Regular	rQs	Regular	rQs	rQs
TWOURTH	tw9T	tw9T	Regular	tw9T	Regular	tw9T	Regular	tw9T	tw9T
GNIPE	n2p	n2p	Regular	n2p	Regular	n2p	Regular	n2p	n2p
SHATE	S1t	S1t	Regular	S1t	Regular	S1t	Regular	S1t	S1t
CRURT	kr3t	kr3t	Regular	kr3t	Regular	kr3t	Regular	kr3t	kr3t
PSORB	s9b	p9b	ConsonantDifferent	p9b	ConsonantDifferent	p9b	ConsonantDifferent	p9b	p9b
SCUTE	skWt	skVt	VowelDifferent	skVt	VowelDifferent	skut	VowelDifferent	skVt	skVt
SLEME	slim	slim	Regular	slim	Regular	slim	Regular	slim	slim
FOOTHE	fuD	fuD	Regular	fuD	Regular	fuD	Regular	fuD	fuD
SPIRTH	sp3T	sp3T	Regular	sp3T	Regular	sp3T	Regular	sp3T	sp3T
SHRERN	Sr3n	Sr3n	Regular	Sr3n	Regular	Sr3n	Regular	Sr3n	Sr3n
VONCH	vQnJ	vQnJ	Regular	vQnJ	Regular	vQnJ	Regular	vQnJ	vQnJ
THESS	TEs	DEs	ConsonantDifferent	DEs	ConsonantDifferent	DEs	ConsonantDifferent	DEs	DEs
RHIZ	rIz	rIz	Regular	rIz	Regular	rIz	Regular	rIz	rIz
TWETCH	twEJ	twEJ	Regular	twEJ	Regular	twEJ	Regular	twEJ	twEJ
BLELP	blElp	blElp	Regular	blElp	Regular	blElp	Regular	blElp	blElp
BROCK	brQk	brQk	Regular	brQk	Regular	brQk	Regular	brQk	brQk
FUCH	fVJ	fVJ	Regular	fVJ	Regular	fVJ	Regular	fVJ	fVJ
SMAUVE	sm9v	sm9v	Regular	sm9v	Regular	sm9v	Regular	sm9v	sm9v
CHEIGE	J1_	J1_	Regular	J1_	Regular	J1_	Regular	J1_	J1_
SHRORE	Sr9	Sr9	Regular	Sr9	Regular	Sr9	Regular	Sr9	Sr9
PSOOSH	suS	pUS	Other	pUS	Other	pUS	Other	pUS	pUS
VIDGE	vI_	vI_	Regular	vI_	Regular	v2_	VowelDifferent	vI_	vI_
GYNCH	gInJ	_InJ	ConsonantDifferent	_InJ	ConsonantDifferent	_InJ	ConsonantDifferent	_InJ	_InJ
LORCE	l9s	l9s	Regular	l9s	Regular	l9s	Regular	l9s	l9s
BROLK	brQlk	br5lk	VowelDifferent	br5lk	VowelDifferent	br5lk	VowelDifferent	br5lk	br5lk
SHROR	Sr9	Sr9	Regular	Sr9	Regular	Sr9	Regular	Sr9	Sr9
PHOLK	fQlk	f5k	Other	f5kk	Other	f5lk	VowelDifferent	f5k	f5k
GINT	gInt	Int	DropPhoneme	gInt	Regular	gInt	Regular	Int	Int
WREBB	rEb	rEb	Regular	rEb	Regular	rEb	Regular	rEb	rEb
CLOAP	kl5p	kl5p	Regular	kl5p	Regular	kl5p	Regular	kl5p	kl5p
CHEB	JEb	JEb	Regular	JEb	Regular	JEb	Regular	JEb	JEb
YEESE	jis	ji	DropPhoneme	jiz	szSuffix	jiz	szSuffix	ji	ji
PUBE	pWb	pjub	Wphoneme	pjub	Wphoneme	pjub	Wphoneme	pjub	pjub
GAIF	g1f	g1f	Regular	g1f	Regular	g1f	Regular	g1f	g1f
RAUTCH	r9J	r9J	Regular	r9J	Regular	r9J	Regular	r9J	r9J
BROR	br9	br9t	ExtraPhoneme	br9	Regular	br9	Regular	br9	br9t
GRACK	gr{k	gr{k	Regular	gr{k	Regular	gr{k	Regular	gr{k	gr{k
SPLALE	spl1l	spl1l	Regular	spl1l	Regular	spl1l	Regular	spl1l	spl1l
GHELCH	gElJ	ElJ	DropPhoneme	gElJ	Regular	gElJ	Regular	ElJ	ElJ
HUDD	hVd	hVd	Regular	hVd	Regular	hVd	Regular	hVd	hVd
DRARR	dr#	dr#	Regular	dr#	Regular	dr#	Regular	dr#	dr#
SKEK	skEk	skEk	Regular	skEk	Regular	skEk	Regular	skEk	skEk
GHISQUE	gIsk	gIsk	Regular	gIsk	Regular	gIsk	Regular	gIsk	gIsk
SPRARSE	spr#s	spr#z	szSuffix	spr#z	szSuffix	spr#z	szSuffix	spr#z	spr#z
CES	sEs	kEz	Other	kEz	Other	sEs	Regular	kEz	kEz
HAB	h{b	h{b	Regular	h{b	Regular	h{b	Regular	h{b	h{b
RHIBE	r2b	r2b	Regular	r2b	Regular	r2b	Regular	r2b	r2b
STIMP	stImp	stImp	Regular	stImp	Regular	stImp	Regular	stImp	stImp
CHOULE	J6l	J6l	Regular	J6l	Regular	J5l	VowelDifferent	J6l	J6l
GLUB	glVb	glVb	Regular	glVb	Regular	glVb	Regular	glVb	glVb
FLEAK	flik	flik	Regular	flik	Regular	flik	Regular	flik	flik
KEEVE	kiv	kiv	Regular	kiv	Regular	kiv	Regular	kiv	kiv
THRANC	Tr{Nk	Tr{nk	ConsonantDifferent	Tr{nk	ConsonantDifferent	Tr{Nk	Regular	Tr{nk	Tr{nk
JIS	_Is	_Iz	szSuffix	_Iz	szSuffix	_Is	Regular	_Iz	_Iz
CLOURGE	kl9_	kl9_	Regular	kl9_	Regular	kl9_	Regular	kl9_	kl9_
SHRAQUE	Sr1k	Sr#k	VowelDifferent	Sr#k	VowelDifferent	Sr1k	Regular	Sr#k	Sr#k
STURKE	st3k	st3k	Regular	st3k	Regular	st3k	Regular	st3k	st3k
GWELP	gwElp	gwElp	Regular	gwElp	Regular	gwElp	Regular	gwElp	gwElp
MIMP	mImp	mImp	Regular	mImp	Regular	mImp	Regular	mImp	mImp
SPREPH	sprEf	sprEf	Regular	sprEf	Regular	sprEf	Regular	sprEf	sprEf
CHERVE	J3v	J3v	Regular	J3v	Regular	J3v	Regular	J3v	J3v
SCROON	skrun	skrun	Regular	skrun	Regular	skrun	Regular	skrun	skrun
ZOOSE	zus	zuz	szSuffix	zuz	szSuffix	zuz	szSuffix	zuz	zuz
PLEGG	plEg	plEg	Regular	plEg	Regular	plEg	Regular	plEg	plEg
YAIM	j1m	j1m	Regular	j1m	Regular	j1m	Regular	j1m	j1m
GHEP	gEp	Ep	DropPhoneme	Ep	DropPhoneme	Ep	DropPhoneme	Ep	Ep
VANC	v{Nk	v{nd	ConsonantDifferent	v{nk	ConsonantDifferent	v{nk	ConsonantDifferent	v{nk	v{nd
SNOOL	snul	snul	Regular	snul	Regular	snul	Regular	snul	snul
PLU	plu	plVs	Other	plV	VowelDifferent	plV	VowelDifferent	plV	plVs
DWAL	dw{l	dw9l	VowelDifferent	dw9l	VowelDifferent	dw9l	VowelDifferent	dw9l	dw9l
WHONE	w5n	wun	VowelDifferent	wun	VowelDifferent	wun	VowelDifferent	wun	wun
TWILE	tw2l	tw2l	Regular	tw2l	Regular	tw2l	Regular	tw2l	tw2l
PLARVE	pl#v	pl#v	Regular	pl#v	Regular	pl#v	Regular	pl#v	pl#v
PSIRP	s3p	p3p	ConsonantDifferent	p3p	ConsonantDifferent	s3p	Regular	p3p	p3p
TWIMP	twImp	twImp	Regular	twImp	Regular	twImp	Regular	twImp	twImp
GRORT	gr9t	gr9t	Regular	gr9t	Regular	gr9t	Regular	gr9t	gr9t
COWTH	k6T	k5T	VowelDifferent	k5T	VowelDifferent	k6T	Regular	k5T	k5T
FLES	flEs	flEz	szSuffix	flEz	szSuffix	flEz	szSuffix	flEz	flEz
CLEACH	kliJ	kliJ	Regular	kliJ	Regular	kliJ	Regular	kliJ	kliJ
SLUMF	slVmf	slVmf	Regular	slVmf	Regular	slVmf	Regular	slVmf	slVmf
RENGE	rEn_	rEnZ	ConsonantDifferent	rEnZ	ConsonantDifferent	rEn_	Regular	rEnZ	rEnZ
CROM	krQm	krQm	Regular	krQm	Regular	krQm	Regular	krQm	krQm
SNEDGE	snE_	snE_	Regular	snE_	Regular	snE_	Regular	snE_	snE_
PREIGN	pr1n	pr1n	Regular	pr1n	Regular	pr1n	Regular	pr1n	pr1n
TRESK	trEsk	trEsk	Regular	trEsk	Regular	trEsk	Regular	trEsk	trEsk
CARGE	k#_	k#_	Regular	k#_	Regular	k#_	Regular	k#_	k#_
SPRA	spr#	spr{	VowelDifferent	spr{	VowelDifferent	spr{	VowelDifferent	spr{	spr{
SHICH	SIJ	SIJ	Regular	SIJ	Regular	SIJ	Regular	SIJ	SIJ
CRON	krQn	krQn	Regular	krQn	Regular	krQn	Regular	krQn	krQn
SCOINT	sk4nt	sk4nt	Regular	sk4nt	Regular	sk4nt	Regular	sk4nt	sk4nt
SPRURG	spr3g	spr3g	Regular	spr3g	Regular	spr3g	Regular	spr3g	spr3g
SMOUTH	sm6T	sm6	DropPhoneme	sm6	DropPhoneme	sm6T	Regular	sm6	sm6
RUILT	rult	rIlt	VowelDifferent	rIlt	VowelDifferent	rIlt	VowelDifferent	rIlt	rIlt
SOUN	s6n	s6n	Regular	s6n	Regular	s6n	Regular	s6n	s6n
CAUNT	k9nt	k9nt	Regular	k9nt	Regular	k9nt	Regular	k9nt	k9nt
SNERCH	sn3J	sn3J	Regular	sn3J	Regular	sn3J	Regular	sn3J	sn3J
PECH	pEJ	pEJ	Regular	pEJ	Regular	pEJ	Regular	pEJ	pEJ
BLICK	blIk	blIk	Regular	blIk	Regular	blIk	Regular	blIk	blIk
RHURG	r3g	r3g	Regular	r3g	Regular	r3g	Regular	r3g	r3g
NELK	nElk	nElk	Regular	nElk	Regular	nElk	Regular	nElk	nElk
PSAR	s#	p#	ConsonantDifferent	p#	ConsonantDifferent	p#	ConsonantDifferent	p#	p#
CLAPH	kl{f	kl{f	Regular	kl{f	Regular	kl{f	Regular	kl{f	kl{f
SPLOOVE	spluv	spluv	Regular	spluv	Regular	spluv	Regular	spluv	spluv
TRILT	trIlt	trIlt	Regular	trIlt	Regular	trIlt	Regular	trIlt	trIlt
DWACE	dw1s	dw1s	Regular	dw1s	Regular	dw1s	Regular	dw1s	dw1s
CREAF	krif	krif	Regular	krif	Regular	krif	Regular	krif	krif
THROOGE	Tru_	Tru_	Regular	Tru_	Regular	Tru_	Regular	Tru_	Tru_
PHUISE	fus	fuz	szSuffix	fuz	szSuffix	fuz	szSuffix	fuz	fuz
SMOUN	sm6n	sm6n	Regular	sm6n	Regular	sm6n	Regular	sm6n	sm6n
FLOUGHT	fl9t	fl6	Other	fl6	Other	flVt	VowelDifferent	fl6	fl6
VAFF	v{f	v{f	Regular	v{f	Regular	v{f	Regular	v{f	v{f
AVE	1v	1v	Regular	1v	Regular	1v	Regular	1v	1v
PLICE	pl2s	pl2s	Regular	pl2s	Regular	pl2s	Regular	pl2s	pl2s
BLIN	blIn	blIn	Regular	blIn	Regular	blIn	Regular	blIn	blIn
SKUBE	skWb	skVb	VowelDifferent	skVb	VowelDifferent	skVb	VowelDifferent	skVb	skVb
PHROUCH	fr6J	fr6J	Regular	fr6J	Regular	fr6J	Regular	fr6J	fr6J
PHLANG	fl{N	fl{N	Regular	fl{N	Regular	fl{N	Regular	fl{N	fl{N
SWUS	swVs	swV	DropPhoneme	swVz	szSuffix	swuz	Other	swV	swV
LAUGHT	l9t	l9t	Regular	l9t	Regular	l9tt	ExtraPhoneme	l9t	l9t
PHRAMB	fr{m	fr{m	Regular	fr{m	Regular	fr{mbl	ExtraPhoneme	fr{m	fr{m
PROUNT	pr6nt	pr6nt	Regular	pr6nt	Regular	pr6nt	Regular	pr6nt	pr6nt
GWUDD	gwVd	gwVd	Regular	gwVd	Regular	gwVd	Regular	gwVd	gwVd
PLAUCHE	pl9S	pl9	DropPhoneme	pl9J	ConsonantDifferent	pl9J	ConsonantDifferent	pl9	pl9
FRICH	frIJ	frIJ	Regular	frIJ	Regular	frIJ	Regular	frIJ	frIJ
PHLOTH	flQT	fl5T	VowelDifferent	fl5T	VowelDifferent	fl5T	VowelDifferent	fl5T	fl5T
SHRORL	Sr9l	Sr9l	Regular	Sr9l	Regular	Sr9l	Regular	Sr9l	Sr9l
SPREM	sprEm	sprEm	Regular	sprEm	Regular	sprEm	Regular	sprEm	sprEm
CORGUE	k9g	k9g	Regular	k9g	Regular	k9g	Regular	k9g	k9g
FRIME	fr2m	frQm	VowelDifferent	fr2m	Regular	fr2m	Regular	fr2m	fr2m
KNULK	nVlk	nVlk	Regular	nVlk	Regular	nVlk	Regular	nVlk	nVlk
PLIEGE	pli_	pli_	Regular	pli_	Regular	pli_	Regular	pli_	pli_
DEAK	dik	dik	Regular	dik	Regular	dik	Regular	dik	dik
NEAVE	niv	niv	Regular	niv	Regular	niv	Regular	niv	niv
SKEC	skEk	skEk	Regular	skEk	Regular	skEk	Regular	skEk	skEk
SPEINT	sp1nt	spEnt	VowelDifferent	spEnt	VowelDifferent	spEnt	VowelDifferent	sp1nt	spEnt
TWEMP	twEmp	twEmp	Regular	twEmp	Regular	twEmp	Regular	twEmp	twEmp
CHERT	J3t	J3t	Regular	J3t	Regular	J3t	Regular	J3t	J3t
SWANCH	sw{nJ	sw{nJ	Regular	sw{nJ	Regular	sw9nJ	VowelDifferent	sw{nJ	sw{nJ
SHRULL	SrVl	SrVl	Regular	SrVl	Regular	SrVl	Regular	SrVl	SrVl
CREIGE	kr1_	kr1_	Regular	kr1_	Regular	kr1_	Regular	kr1_	kr1_
DESH	dES	dES	Regular	dES	Regular	dES	Regular	dES	dES
VARN	v#n	v#n	Regular	v#n	Regular	v#n	Regular	v#n	v#n
VITCH	vIJ	vIJ	Regular	vIJ	Regular	vIJ	Regular	vIJ	vIJ
SKALC	sk{lk	sk{l	DropPhoneme	sk{l	DropPhoneme	sk#l	Other	sk{l	sk{l
FLAPH	fl{f	fl{f	Regular	fl{f	Regular	fl{f	Regular	fl{f	fl{f
THREAR	Tr7	Tr8	VowelDifferent	Tr8	VowelDifferent	Tr7	Regular	Tr8	Tr8
TUISE	tus	tuz	szSuffix	tuz	szSuffix	tjuz	Other	tuz	tuz
VELL	vEl	vEl	Regular	vEl	Regular	vEl	Regular	vEl	vEl
STAITCH	st1J	st1ts	Other	st1ts	Other	st1J	Regular	st1J	st1ts
DWANCH	dw{nJ	dw{nJ	Regular	dw{nJ	Regular	dw9nJ	VowelDifferent	dw{nJ	dw{nJ
VAGE	v1_	v1_	Regular	v1_	Regular	v1_	Regular	v1_	v1_
PHLILK	flIlk	flIlk	Regular	flIlk	Regular	flIlk	Regular	flIlk	flIlk
GRARCH	gr#J	gr#J	Regular	gr#J	Regular	gr#J	Regular	gr#J	gr#J
DRIECE	dris	dr2s	VowelDifferent	dr2s	VowelDifferent	dr2s	VowelDifferent	dr2s	dr2s
FLYLE	fl2l	fl2l	Regular	fl2l	Regular	fl2l	Regular	fl2l	fl2l
THRORGE	Tr9_	Tr9_	Regular	Tr9_	Regular	Tr9_	Regular	Tr9_	Tr9_
SPARVE	sp#v	sp#v	Regular	sp#v	Regular	sp#v	Regular	sp#v	sp#v
STRIEN	str2n	str2n	Regular	str2n	Regular	strin	VowelDifferent	str2n	str2n
DWALP	dw{lp	dw9lp	VowelDifferent	dw9lp	VowelDifferent	dw9lp	VowelDifferent	dw9lp	dw9lp
HASE	h1s	h{z	Other	h1z	szSuffix	h1s	Regular	h1z	h1z
BROOB	brub	brub	Regular	brub	Regular	brub	Regular	brub	brub
HYLE	h2l	h2l	Regular	h2l	Regular	h2l	Regular	h2l	h2l
GWOIGN	gw4n	gw4n	Regular	gw4n	Regular	gw4n	Regular	gw4n	gw4n
EC	Ek	Ek	Regular	Ek	Regular	Ek	Regular	Ek	Ek
ZIF	zIf	zIf	Regular	zIf	Regular	zIf	Regular	zIf	zIf
SPLOWSE	spl6s	spl5z	Other	spl5z	Other	spl6z	szSuffix	spl5z	spl5z
LURT	l3t	l3t	Regular	l3t	Regular	l3t	Regular	l3t	l3t
GRELCH	grElJ	grEl	DropPhoneme	grElJ	Regular	grElJ	Regular	grEl	grEl
CHURK	J3k	J3k	Regular	J3k	Regular	J3k	Regular	J3k	J3k
SCRIPE	skr2p	skr2pt	ExtraPhoneme	skr2pt	ExtraPhoneme	skr2p	Regular	skr2p	skr2pt
SLERM	sl3m	sl3m	Regular	sl3m	Regular	sl3m	Regular	sl3m	sl3m
VACHE	v{S	v1	Other	v1	Other	v1	Other	v1	v1
PHING	fIN	fIN	Regular	fIN	Regular	fIN	Regular	fIN	fIN
POTH	pQT	pQT	Regular	pQT	Regular	pQT	Regular	pQT	pQT
PLELM	plElm	plElm	Regular	plElm	Regular	plElm	Regular	plElm	plElm
STAUSE	st9s	st9z	szSuffix	st9z	szSuffix	st9z	szSuffix	st9z	st9z
SPLAP	spl{p	spl{p	Regular	spl{p	Regular	spl{p	Regular	spl{p	spl{p
SCRORCE	skr9s	skr9s	Regular	skr9s	Regular	skr9s	Regular	skr9s	skr9s
WHALL	w{l	w9l	VowelDifferent	w9l	VowelDifferent	w9l	VowelDifferent	w9l	w9l
SLYS	slIs	sl2z	Other	sl2z	Other	sl2z	Other	sl2z	sl2z
FRARF	fr#f	fr#f	Regular	fr#f	Regular	fr#f	Regular	fr#f	fr#f
GNANC	n{Nk	n{nk	ConsonantDifferent	n{nk	ConsonantDifferent	n{nk	ConsonantDifferent	n{nk	n{nk
TRURSE	tr3s	tr3z	szSuffix	tr3z	szSuffix	tr3s	Regular	tr3z	tr3z
SKOME	sk5m	sk5m	Regular	sk5m	Regular	sk5m	Regular	sk5m	sk5m
THREWTH	TruT	TruT	Regular	TruT	Regular	TruT	Regular	TruT	TruT
WHAUCHE	w9S	w9	DropPhoneme	w9J	ConsonantDifferent	w9J	ConsonantDifferent	w9	w9
GWEMP	gwEmp	gwEmp	Regular	gwEmp	Regular	gwEmp	Regular	gwEmp	gwEmp
THWITCH	TwIJ	TwIJ	Regular	TwIJ	Regular	TwIJ	Regular	TwIJ	TwIJ
SOOSE	sus	su	DropPhoneme	suz	szSuffix	sus	Regular	su	su
SNIRTH	sn3T	sn3T	Regular	sn3T	Regular	sn3T	Regular	sn3T	sn3T
SHRERTH	Sr3T	Sr3T	Regular	Sr3T	Regular	Sr3T	Regular	Sr3T	Sr3T
ZALPH	z{lf	z1l	Other	z{l	DropPhoneme	z{lf	Regular	z1l	z1l
PLOSS	plQs	plQs	Regular	plQs	Regular	plQs	Regular	plQs	plQs
VOOM	vum	vum	Regular	vum	Regular	vum	Regular	vum	vum
ZERT	z3t	z3t	Regular	z3t	Regular	z3t	Regular	z3t	z3t
GEECH	_iJ	giJ	ConsonantDifferent	giJ	ConsonantDifferent	giJ	ConsonantDifferent	giJ	giJ
FLIRK	fl3k	fl3k	Regular	fl3k	Regular	fl3k	Regular	fl3k	fl3k
PSAWP	s9p	p9p	ConsonantDifferent	p9p	ConsonantDifferent	p9p	ConsonantDifferent	p9p	p9p
TWUG	twVg	twug	VowelDifferent	twug	VowelDifferent	twVg	Regular	twug	twug
ENGE	En_	EnZ	ConsonantDifferent	EnZ	ConsonantDifferent	En_	Regular	EnZ	EnZ
THWERVE	Tw3v	Tw3v	Regular	Tw3v	Regular	Tw3v	Regular	Tw3v	Tw3v
PLID	plId	plId	Regular	plId	Regular	pl2d	VowelDifferent	plId	plId
SCREK	skrEk	skrEk	Regular	skrEk	Regular	skrEk	Regular	skrEk	skrEk
PHRURCH	fr3J	fr3J	Regular	fr3J	Regular	fr3J	Regular	fr3J	fr3J
SWAICE	sw1s	sw1s	Regular	sw1s	Regular	sw1	DropPhoneme	sw1s	sw1s
GOUL	g6l	g6l	Regular	g6l	Regular	g6l	Regular	g6l	g6l
SPLIGH	spl2	spl2	Regular	spl2	Regular	spl2	Regular	spl2	spl2
SMAMN	sm{m	sm{m	Regular	sm{m	Regular	sm{m	Regular	sm{m	sm{m
SPLOURT	spl9t	spl9ts	ExtraPhoneme	spl9t	Regular	spl9t	Regular	spl9t	spl9ts
SMANT	sm{nt	sm{nt	Regular	sm{nt	Regular	sm{nt	Regular	sm{nt	sm{nt
JETCH	_EJ	_EJ	Regular	_EJ	Regular	_EJ	Regular	_EJ	_EJ
FAC	f{k	f{kt	ExtraPhoneme	f{kt	ExtraPhoneme	f{k	Regular	f{k	f{kt
VEFF	vEf	vEf	Regular	vEf	Regular	vEf	Regular	vEf	vEf
VARK	v#k	v#k	Regular	v#k	Regular	v#k	Regular	v#k	v#k
THULSE	TVls	TVls	Regular	TVls	Regular	TVls	Regular	TVls	TVls
SHALSE	S{ls	S1ls	VowelDifferent	S1ls	VowelDifferent	S{ls	Regular	S1ls	S1ls
PHOL	fQl	f5l	VowelDifferent	f5l	VowelDifferent	f5l	VowelDifferent	f5l	f5l
GLUG	glVg	glVg	Regular	glVg	Regular	glVg	Regular	glVg	glVg
GID	gId	gId	Regular	gId	Regular	gId	Regular	gId	gId
CLOFF	klQf	klQf	Regular	klQf	Regular	klQf	Regular	klQf	klQf
THRUME	Trum	TrVm	VowelDifferent	TrVm	VowelDifferent	Trum	Regular	TrVm	TrVm
PRAUGH	pr9	pr#f	Other	pr#f	Other	pr9	Regular	pr#f	pr#f
VEESE	vis	viz	szSuffix	viz	szSuffix	viz	szSuffix	viz	viz
SMEC	smEk	smEk	Regular	smEk	Regular	smEk	Regular	smEk	smEk
CRIDGE	krI_	krI_	Regular	krI_	Regular	kr2_	VowelDifferent	krI_	krI_
THIRK	T3k	T3k	Regular	T3k	Regular	T3k	Regular	T3k	T3k
SMANCH	sm{nJ	sm{nJ	Regular	sm{nJ	Regular	sm#nJ	VowelDifferent	sm{nJ	sm{nJ
WEACH	wiJ	wiJ	Regular	wiJ	Regular	wiJ	Regular	wiJ	wiJ
GNANT	n{nt	n{nt	Regular	n{nt	Regular	n{nt	Regular	n{nt	n{nt
CRUMF	krVmf	krVmf	Regular	krVmf	Regular	krVmf	Regular	krVmf	krVmf
WRISS	rIs	rIs	Regular	rIs	Regular	rIs	Regular	rIs	rIs
BLOURTH	bl9T	bl9T	Regular	bl9T	Regular	bl9T	Regular	bl9T	bl9T
SCANG	sk{N	sk{N	Regular	sk{N	Regular	sk{N	Regular	sk{N	sk{N
GAC	g{k	g{k	Regular	g{k	Regular	g{k	Regular	g{k	g{k
BUKE	bWk	bjUk	Other	bjUk	Other	bjUk	Other	bUk	bjUk
SPRAIVE	spr1v	spr1v	Regular	spr1v	Regular	spr1v	Regular	spr1v	spr1v
TWIGHT	tw2t	tw2t	Regular	tw2t	Regular	tw2t	Regular	tw2t	tw2t
DWI	dw2	dwI	VowelDifferent	dwI	VowelDifferent	dwI	VowelDifferent	dwI	dwI
TARM	t#m	t#m	Regular	t#m	Regular	t#m	Regular	t#m	t#m
CESH	sES	kES	ConsonantDifferent	kES	ConsonantDifferent	sES	Regular	kES	kES
SHREIL	Sr1l	Sr1l	Regular	Sr1l	Regular	Sr1l	Regular	Sr1l	Sr1l
SCREPH	skrEf	skrEf	Regular	skrEf	Regular	skrEf	Regular	skrEf	skrEf
FRILCH	frIlJ	frIlJ	Regular	frIlJ	Regular	frIlJ	Regular	frIlJ	frIlJ
PHRIER	fr7	fr7	Regular	fr7z	ExtraPhoneme	fr7	Regular	fr7	fr7
SHRART	Sr#t	Sr#t	Regular	Sr#t	Regular	Sr#t	Regular	Sr#t	Sr#t
HEIGN	h1n	h1n	Regular	h1n	Regular	h1n	Regular	h1n	h1n
PRISC	prIsk	prIsk	Regular	prIsk	Regular	prIsk	Regular	prIsk	prIsk
ZEALT	zilt	zilt	Regular	zilt	Regular	zElt	VowelDifferent	zilt	zilt
SNOWL	sn6l	sn5l	VowelDifferent	sn5l	VowelDifferent	sn5l	VowelDifferent	sn5l	sn5l
PRAZZ	pr{z	pr{z	Regular	pr{z	Regular	pr{z	Regular	pr{z	pr{z
JERN	_3n	_3n	Regular	_3n	Regular	_3n	Regular	_3n	_3n
BLAT	bl{t	bl{t	Regular	bl{t	Regular	bl{t	Regular	bl{t	bl{t
DWAUGHT	dw9t	dw9t	Regular	dw9t	Regular	dw9t	Regular	dw9t	dw9t
SWIME	sw2m	sw2m	Regular	sw2m	Regular	sw2m	Regular	sw2m	sw2m
GLUNT	glVnt	glVnt	Regular	glVnt	Regular	glVnt	Regular	glVnt	glVnt
ONT	Qnt	Qnt	Regular	Qnt	Regular	Qnt	Regular	Qnt	Qnt
RHOKE	r5k	r5k	Regular	r5k	Regular	r5k	Regular	r5k	r5k
SKOOF	skuf	skuf	Regular	skuf	Regular	skuf	Regular	skuf	skuf
SPUSS	spVs	spVs	Regular	spVs	Regular	spVs	Regular	spVs	spVs
FASP	f{sp	f#sp	VowelDifferent	f#sp	VowelDifferent	f{sp	Regular	f#sp	f#sp
BLOMP	blQmp	blQmp	Regular	blQmp	Regular	blQmp	Regular	blQmp	blQmp
SKEANT	skint	skint	Regular	skint	Regular	skEnt	VowelDifferent	skint	skint
HOF	hQf	hQf	Regular	hQf	Regular	hQf	Regular	hQf	hQf
WOC	wQk	wQk	Regular	wQk	Regular	wQk	Regular	wQk	wQk
RHEUCE	rus	rus	Regular	rjus	ExtraPhoneme	rus	Regular	rus	rus
PLERM	pl3m	pl3m	Regular	pl3m	Regular	pl3m	Regular	pl3m	pl3m
GEVE	_iv	giv	ConsonantDifferent	giv	ConsonantDifferent	giv	ConsonantDifferent	giv	giv
SHRULE	Srul	Srul	Regular	Srul	Regular	Srul	Regular	Srul	Srul
BERGE	b3_	b3_	Regular	b3_	Regular	b3_	Regular	b3_	b3_
STREF	strEf	strEf	Regular	strEf	Regular	strEf	Regular	strEf	strEf
CLEME	klim	klim	Regular	klim	Regular	klim	Regular	klim	klim
SWIBE	sw2b	sw2b	Regular	sw2b	Regular	sw2b	Regular	sw2b	sw2b
CLOOSE	klus	klus	Regular	klus	Regular	klus	Regular	klus	klus
TWIPE	tw2p	tw2p	Regular	tw2p	Regular	tw2p	Regular	tw2p	tw2p
SNEPE	snip	snip	Regular	snip	Regular	snip	Regular	snip	snip
SCREANT	skrint	skrint	Regular	skrint	Regular	skrint	Regular	skrint	skrint
JILK	_Ilk	_Ilk	Regular	_Ilk	Regular	_Ilk	Regular	_Ilk	_Ilk
CLOACH	kl5J	kl5J	Regular	kl5J	Regular	kl5J	Regular	kl5J	kl5J
SCRALL	skr{l	skr9l	VowelDifferent	skr9l	VowelDifferent	skr9l	VowelDifferent	skr9l	skr9l
ZEAT	zit	zit	Regular	zit	Regular	zEt	VowelDifferent	zit	zit
SPLOF	splQf	splQf	Regular	splQf	Regular	splQf	Regular	splQf	splQf
THEATHE	TiD	TiD	Regular	TiD	Regular	TiD	Regular	TiD	TiD
PHIF	fIf	fIf	Regular	fIf	Regular	fIf	Regular	fIf	fIf
GRUKE	gruk	grVk	VowelDifferent	grVk	VowelDifferent	gr1k	VowelDifferent	grVk	grVk
PROACH	pr5J	pr5J	Regular	pr5J	Regular	pr5J	Regular	pr5J	pr5J
THINGE	TIn_	TInZ	ConsonantDifferent	TInZ	ConsonantDifferent	TIn_	Regular	TInZ	TInZ
CANC	k{Nk	k{n	Other	k{nk	ConsonantDifferent	k{nk	ConsonantDifferent	k{nk	k{n
CRUSQUE	krVsk	krusk	VowelDifferent	krVsk	Regular	krVsk	Regular	krusk	krusk
GRABE	gr1b	gr1b	Regular	gr1b	Regular	gr1b	Regular	gr1b	gr1b
BLOINT	bl4nt	bl4nt	Regular	bl4nt	Regular	bl4nt	Regular	bl4nt	bl4nt
GNOOP	nup	nup	Regular	nup	Regular	nup	Regular	nup	nup
WHUNCH	wVnJ	wVnJ	Regular	wVnJ	Regular	wVnJ	Regular	wVnJ	wVnJ
SNUP	snVp	snVp	Regular	snVp	Regular	snVp	Regular	snVp	snVp
CELK	sElk	kEk	Other	kElk	ConsonantDifferent	sElk	Regular	kEk	kEk
BRERG	br3g	br3g	Regular	br3g	Regular	br3g	Regular	br3g	br3g
THOE	T5	T5	Regular	T5	Regular	T5	Regular	T5	T5
PSICH	sIJ	pIJ	ConsonantDifferent	pIJ	ConsonantDifferent	pIJ	ConsonantDifferent	pIJ	pIJ
CURNT	k3nt	k3nt	Regular	k3nt	Regular	k3nt	Regular	k3nt	k3nt
THWAIF	Tw1f	Tw1f	Regular	Tw1f	Regular	Tw1f	Regular	Tw1f	Tw1f
ELCH	ElJ	wElJ	ExtraPhoneme	wElJ	ExtraPhoneme	ElJ	Regular	ElJ	wElJ
PHERG	f3g	f3g	Regular	f3g	Regular	f3g	Regular	f3g	f3g
FEWN	fWn	fjun	Wphoneme	fjun	Wphoneme	fjun	Wphoneme	fjun	fjun
SHUSQUE	SVsk	SVsk	Regular	SVsk	Regular	SVsk	Regular	SVsk	SVsk
TWULP	twVlp	twVlp	Regular	twVlp	Regular	twVlp	Regular	twVlp	twVlp
SCULSE	skVls	skVls	Regular	skVls	Regular	skVls	Regular	skVls	skVls
PURVE	p3v	p3v	Regular	p3v	Regular	p3v	Regular	p3v	p3v
SNORQUE	sn9k	sn9k	Regular	sn9k	Regular	sn9k	Regular	sn9k	sn9k
STRUV	strVv	strVv	Regular	strVv	Regular	strVv	Regular	strVv	strVv
NOOVE	nuv	nuv	Regular	nuv	Regular	nuv	Regular	nuv	nuv
PREACE	pris	prists	ExtraPhoneme	pris	Regular	pris	Regular	pris	prists
NUNE	nWn	njVn	Other	njVn	Other	njun	Wphoneme	njVn	njVn
RHELTE	rElt	rElt	Regular	rElt	Regular	rElt	Regular	rElt	rElt
BRETE	brit	br1t	VowelDifferent	brEt	VowelDifferent	br1t	VowelDifferent	br1t	br1t
SKARN	sk#n	sk#n	Regular	sk#n	Regular	sk#n	Regular	sk#n	sk#n
FRELF	frElf	frElf	Regular	frElf	Regular	frElf	Regular	frElf	frElf
PRUDGE	prV_	prV_	Regular	prV_	Regular	prV_	Regular	prV_	prV_
DWEKE	dwik	dw1k	VowelDifferent	dw1k	VowelDifferent	dw1k	VowelDifferent	dw1k	dw1k
GRACH	gr{J	gr{	DropPhoneme	gr{	DropPhoneme	gr{J	Regular	gr{	gr{
BAFF	b{f	b#f	VowelDifferent	b#f	VowelDifferent	b{f	Regular	b#f	b#f
PHANK	f{Nk	f{Nk	Regular	f{Nk	Regular	f{Nk	Regular	f{Nk	f{Nk
GHARVE	g#v	g#v	Regular	g#v	Regular	g#v	Regular	g#v	g#v
PLISP	plIsp	plIsp	Regular	plIsp	Regular	plIsp	Regular	plIsp	plIsp
SPAB	sp{b	sp{b	Regular	sp{b	Regular	sp{b	Regular	sp{b	sp{b
GLIFF	glIf	glIf	Regular	glIf	Regular	glIf	Regular	glIf	glIf
BASP	b{sp	b#sp	VowelDifferent	b#sp	VowelDifferent	b{sp	Regular	b#sp	b#sp
SHORCH	S9J	S9J	Regular	S9J	Regular	S9J	Regular	S9J	S9J
KNULP	nVlp	nVlp	Regular	nVlp	Regular	nVlp	Regular	nVlp	nVlp
LOARSE	l9s	l9s	Regular	l9s	Regular	l9s	Regular	l9s	l9s
HURF	h3f	h3f	Regular	h3f	Regular	h3f	Regular	h3f	h3f
SMANK	sm{Nk	sm{Nk	Regular	sm{Nk	Regular	sm{Nk	Regular	sm{Nk	sm{Nk
RHUKE	rWk	rVk	VowelDifferent	rVk	VowelDifferent	ruk	VowelDifferent	rVk	rVk
SHRONK	SrQNk	SrQNk	Regular	SrQNk	Regular	SrQNk	Regular	SrQNk	SrQNk
SMYNC	smINk	sm2k	Other	sm2nk	Other	smINk	Regular	sm2k	sm2k
SNEETHE	sniD	sniD	Regular	sniD	Regular	sniD	Regular	sniD	sniD
BRALP	br{lp	br{lp	Regular	br{lp	Regular	br{lp	Regular	br{lp	br{lp
SWULGE	swVl_	swVl_	Regular	swVl_	Regular	swVl_	Regular	swVl_	swVl_
THANCH	T{nJ	D{nJ	ConsonantDifferent	D{nJ	ConsonantDifferent	D{nJ	ConsonantDifferent	D{nJ	D{nJ
ZOE	z5	z5	Regular	z5	Regular	z5	Regular	z5	z5
BRIZZ	brIz	brIz	Regular	brIz	Regular	brIz	Regular	brIz	brIz
SPLID	splId	splId	Regular	splId	Regular	splId	Regular	splId	splId
GLEIN	gl1n	gl1n	Regular	gl1n	Regular	glEn	VowelDifferent	gl1n	gl1n
TWESS	twEs	twEs	Regular	twEs	Regular	twEs	Regular	twEs	twEs
PLUCE	plus	plus	Regular	plus	Regular	plus	Regular	plus	plus
PLESS	plEs	plEs	Regular	plEs	Regular	plEs	Regular	plEs	plEs
SCRERN	skr3n	skr3n	Regular	skr3n	Regular	skr3n	Regular	skr3n	skr3n
SNAFE	sn1f	sn1f	Regular	sn1f	Regular	sn1f	Regular	sn1f	sn1f
FLOPE	fl5p	fl5p	Regular	fl5p	Regular	fl5p	Regular	fl5p	fl5p
WRAWSE	r9s	r9z	szSuffix	r9z	szSuffix	r9z	szSuffix	r9z	r9z
CROAT	kr5t	kr5t	Regular	kr5t	Regular	kr5t	Regular	kr5t	kr5t
PHEGG	fEg	fEg	Regular	fEg	Regular	fEg	Regular	fEg	fEg
SNESE	snis	sniz	szSuffix	sniz	szSuffix	snis	Regular	sniz	sniz
SWESS	swEs	swEs	Regular	swEs	Regular	swEs	Regular	swEs	swEs
GWOOSE	gwus	gwus	Regular	gwus	Regular	gwus	Regular	gwus	gwus
GLEETHE	gliD	gliD	Regular	gliD	Regular	gliD	Regular	gliD	gliD
TWERCH	tw3J	tw3J	Regular	tw3J	Regular	tw3J	Regular	tw3J	tw3J
SLUS	slVs	slVz	szSuffix	slVz	szSuffix	slVz	szSuffix	slVz	slVz
WHUMB	wVm	wum	VowelDifferent	wum	VowelDifferent	wVmbl	ExtraPhoneme	wum	wum
BLING	blIN	blIN	Regular	blIN	Regular	blIN	Regular	blIN	blIN
GUR	g3	g3	Regular	g3	Regular	g3	Regular	g3	g3
THUNG	TVN	TVN	Regular	TVN	Regular	TVN	Regular	TVN	TVN
SPRUTCH	sprVJ	sprVJ	Regular	sprVJ	Regular	sprVJ	Regular	sprVJ	sprVJ
TEIGHT	t1t	t1t	Regular	t1t	Regular	t1t	Regular	t1t	t1t
TUGE	tW_	tju_	Wphoneme	tju_	Wphoneme	tju_	Wphoneme	tjV_	tju_
HESE	his	hiz	szSuffix	hiz	szSuffix	hEs	VowelDifferent	hiz	hiz
NOF	nQf	nQt	ConsonantDifferent	nQt	ConsonantDifferent	nQf	Regular	nQ	nQt
GIS	gIs	gIz	szSuffix	gIz	szSuffix	gIs	Regular	gI	gIz
BRUTCH	brVJ	brVJ	Regular	brVJ	Regular	brVJ	Regular	brVJ	brVJ
ZEPH	zEf	zEf	Regular	zEf	Regular	zEf	Regular	zEf	zEf
PRELCH	prElJ	prElJ	Regular	prElJ	Regular	prElJ	Regular	prElJ	prElJ
SPLAR	spl#	spl#	Regular	spl#	Regular	spl#	Regular	spl#	spl#
BLAWL	bl9l	bl9l	Regular	bl9l	Regular	bl9l	Regular	bl9l	bl9l
FRAUSE	fr9s	fr9z	szSuffix	fr9z	szSuffix	fr9z	szSuffix	fr9z	fr9z
SNORCE	sn9s	sn9s	Regular	sn9s	Regular	sn9s	Regular	sn9s	sn9s
NESH	nES	nES	Regular	nES	Regular	nES	Regular	nES	nES
SHINC	SINk	SInk	ConsonantDifferent	SInk	ConsonantDifferent	SInk	ConsonantDifferent	SInk	SInk
YESH	jES	jES	Regular	jES	Regular	jES	Regular	jES	jES
KNART	n#t	n#t	Regular	n#t	Regular	n#t	Regular	n#t	n#t
SHRENT	SrEnt	SrEnt	Regular	SrEnt	Regular	SrEnt	Regular	SrEnt	SrEnt
VEZ	vEz	vEz	Regular	vEz	Regular	vEz	Regular	vEz	vEz
GRONK	grQNk	grQNk	Regular	grQNk	Regular	grQNk	Regular	grQNk	grQNk
YOZ	jQz	jQz	Regular	jQz	Regular	jQz	Regular	jQz	jQz
FRURGE	fr3_	fr3_	Regular	fr3_	Regular	fr3_	Regular	fr3_	fr3_
SHEVE	Siv	Siv	Regular	Siv	Regular	Siv	Regular	Siv	Siv
THESK	TEsk	Esk	DropPhoneme	DEsk	ConsonantDifferent	DEsk	ConsonantDifferent	Esk	Esk
DWOL	dwQl	dwQl	Regular	dwQl	Regular	dwQl	Regular	dwQl	dwQl
PEETHE	piD	piD	Regular	piD	Regular	piD	Regular	piD	piD
GHIGN	gIn	g2n	VowelDifferent	g2n	VowelDifferent	g2n	VowelDifferent	g2n	g2n
THWIRCH	Tw3J	Tw3J	Regular	Tw3J	Regular	Tw3J	Regular	Tw3J	Tw3J
VOUR	v9	v9	Regular	v9	Regular	v9	Regular	v9	v9
PRIER	pr7	pr7	Regular	pr7	Regular	pr7	Regular	pr7	pr7
PUM	pVm	pVm	Regular	pVm	Regular	pVm	Regular	pVm	pVm
STUKE	stWk	stVk	VowelDifferent	stVk	VowelDifferent	stVk	VowelDifferent	stVk	stVk
PREAP	prip	prip	Regular	prip	Regular	prip	Regular	prip	prip
SNODGE	snQ_	snQ_	Regular	snQ_	Regular	sn5_	VowelDifferent	snQ_	snQ_
SHRUICE	Srus	Sru	DropPhoneme	Sru	DropPhoneme	Sru	DropPhoneme	Sru	Sru
NIS	nIs	nIz	szSuffix	nIz	szSuffix	nIz	szSuffix	nIz	nIz
POW	p6	p6	Regular	p6	Regular	p6	Regular	p6	p6
VEETHE	viD	viD	Regular	viD	Regular	viD	Regular	viD	viD
PHLEF	flEf	flEf	Regular	flEf	Regular	flEf	Regular	flEf	flEf
ENT	Ent	wEnt	ExtraPhoneme	Ent	Regular	Ent	Regular	Ent	wEnt
TWOINT	tw4nt	tw4nt	Regular	tw4nt	Regular	tw4nt	Regular	tw4nt	tw4nt
FLUMB	flVm	flVm	Regular	flVm	Regular	flVm	Regular	flVm	flVm
KEAVE	kiv	kiv	Regular	kiv	Regular	kiv	Regular	kiv	kiv
NEEK	nik	nik	Regular	nik	Regular	nik	Regular	nik	nik
FLAD	fl{d	fl{d	Regular	fl{d	Regular	fl{d	Regular	fl{d	fl{d
CLAUT	kl9t	kl9t	Regular	kl9t	Regular	kl9t	Regular	kl9t	kl9t
DWOUSE	dw6s	dwus	VowelDifferent	dwus	VowelDifferent	dwus	VowelDifferent	dwus	dwus
BRASK	br{sk	br#sk	VowelDifferent	br#sk	VowelDifferent	br#sk	VowelDifferent	br#sk	br#sk
DWOWTH	dw6T	dw6T	Regular	dw6T	Regular	dw6T	Regular	dw6T	dw6T
BREC	brEk	brE	DropPhoneme	brEk	Regular	brEkf@st	ExtraPhoneme	brE	brE
SULT	sVlt	sVlt	Regular	sVlt	Regular	sVlt	Regular	sVlt	sVlt
NAMP	n{mp	n{mp	Regular	n{mp	Regular	n{mp	Regular	n{mp	n{mp
CREETHE	kriD	kriD	Regular	kriD	Regular	kriD	Regular	kriD	kriD
SNELSE	snEls	snEls	Regular	snEls	Regular	snEls	Regular	snEls	snEls
FRUDGE	frV_	frV_	Regular	frV_	Regular	frV_	Regular	frV_	frV_
GREEL	gril	gril	Regular	gril	Regular	gril	Regular	gril	gril
CHUNCH	JVnJ	JVnJ	Regular	JVnJ	Regular	JVnJ	Regular	JVnJ	JVnJ
CLATE	kl1t	kl1t	Regular	kl1t	Regular	kl1t	Regular	kl1t	kl1t
BROB	brQb	brQb	Regular	brQb	Regular	brQb	Regular	brQb	brQb
CHONGE	JQn_	JQnZ	ConsonantDifferent	JQnZ	ConsonantDifferent	J5n_	VowelDifferent	JQnZ	JQnZ
KALP	k{lp	k{lp	Regular	k{lp	Regular	k#lp	VowelDifferent	k{lp	k{lp
DREIGHT	dr1t	dr1t	Regular	dr1t	Regular	dr1t	Regular	dr1t	dr1t
GNEUTH	nuT	njuT	ExtraPhoneme	njuT	ExtraPhoneme	njuT	ExtraPhoneme	njuT	njuT
NISH	nIS	nIS	Regular	nIS	Regular	nIS	Regular	nIS	nIS
TRARK	tr#k	tr#k	Regular	tr#k	Regular	tr#k	Regular	tr#k	tr#k
DWOOB	dwub	dwub	Regular	dwub	Regular	dwub	Regular	dwub	dwub
THOAF	T5f	T5f	Regular	T5f	Regular	T5f	Regular	T5f	T5f
FROOR	fr9	fr9m	ExtraPhoneme	fr9m	ExtraPhoneme	fr9	Regular	fr9	fr9m
GREPH	grEf	grEf	Regular	grEf	Regular	grEf	Regular	grEf	grEf
THWEB	TwEb	wEb	DropPhoneme	TwEb	Regular	TwEb	Regular	wEb	wEb
SELVE	sElv	sElv	Regular	sElv	Regular	sElvz	ExtraPhoneme	sElv	sElv
FOOCH	fuJ	fuJ	Regular	fuJ	Regular	fuJ	Regular	fuJ	fuJ
PHROOK	fruk	frUk	VowelDifferent	frUk	VowelDifferent	frUk	VowelDifferent	frUk	frUk
WOME	w5m	w5m	Regular	w5m	Regular	w5m	Regular	w5m	w5m
BLUY	bl2	bl2	Regular	bl2	Regular	bl2	Regular	bl2	bl2
WRALP	r{lp	r{lp	Regular	r{lp	Regular	r{lp	Regular	r{lp	r{lp
SHILE	S2l	S2l	Regular	S2l	Regular	S2l	Regular	S2l	S2l
BRIGH	br2	br2	Regular	br2	Regular	br2	Regular	br2	br2
BLYNCH	blInJ	bl2nJ	VowelDifferent	bl2nJ	VowelDifferent	blInJ	Regular	bl2nJ	bl2nJ
PRUTE	prut	prut	Regular	prut	Regular	prut	Regular	prut	prut
STRATH	str{T	str#T	VowelDifferent	str#T	VowelDifferent	str#T	VowelDifferent	str#T	str#T
FLOOB	flub	flub	Regular	flub	Regular	flub	Regular	flub	flub
PHIMN	fIm	fIm	Regular	fIm	Regular	fIm	Regular	fIm	fIm
GLILE	gl2l	gl2l	Regular	gl2l	Regular	gl2l	Regular	gl2l	gl2l
GRAWL	gr9l	gr9l	Regular	gr9l	Regular	gr9l	Regular	gr9l	gr9l
SHRANE	Sr1n	Sr1n	Regular	Sr1n	Regular	Sr1n	Regular	Sr1n	Sr1n
FLOIGN	fl4n	fl4n	Regular	fl4n	Regular	fl4n	Regular	fl4n	fl4n
GLUIT	glut	glIt	VowelDifferent	glIt	VowelDifferent	glIt	VowelDifferent	glIt	glIt
GWELSE	gwEls	gwEls	Regular	gwEls	Regular	gwEls	Regular	gwEls	gwEls
TRANG	tr{N	tr{N	Regular	tr{N	Regular	tr{N	Regular	tr{N	tr{N
SHECHE	SES	Si	Other	Si	Other	Si	Other	Si	Si
JULT	_Vlt	_Vlt	Regular	_Vlt	Regular	_Vlt	Regular	_Vlt	_Vlt
ZAQUE	z1k	z{k	VowelDifferent	z{k	VowelDifferent	z1k	Regular	z{k	z{k
SPLOACH	spl5J	spl5J	Regular	spl5J	Regular	spl5J	Regular	spl5J	spl5J
DANGE	d{n_	d1nZ	Other	d{nZ	ConsonantDifferent	d1n_	VowelDifferent	d1nZ	d1nZ
BOUCHE	b6S	b6J	ConsonantDifferent	b6J	ConsonantDifferent	b6J	ConsonantDifferent	b6J	b6J
CRINCH	krInJ	krInJ	Regular	krInJ	Regular	krInJ	Regular	krInJ	krInJ
SHONT	SQnt	SQnt	Regular	SQnt	Regular	SQnt	Regular	SQnt	SQnt
RIRT	r3t	r3t	Regular	r3t	Regular	r3t	Regular	r3t	r3t
GWOOTHE	gwuD	gwuD	Regular	gwuD	Regular	gwuD	Regular	gwuD	gwuD
CLIL	klIl	klIl	Regular	klIl	Regular	klIl	Regular	klIl	klIl
YEAF	jif	jif	Regular	jif	Regular	jif	Regular	jif	jif
TWORE	tw9	t9	DropPhoneme	t9	DropPhoneme	t9	DropPhoneme	t9	t9
REACE	ris	ris	Regular	ris	Regular	ri	DropPhoneme	ris	ris
JERVE	_3v	_3v	Regular	_3v	Regular	_3v	Regular	_3v	_3v
THRURL	Tr3l	Tr3l	Regular	Tr3l	Regular	Tr3l	Regular	Tr3l	Tr3l
DWIF	dwIf	dwIf	Regular	dwIf	Regular	dwIf	Regular	dwIf	dwIf
CRILCH	krIlJ	krIlJ	Regular	krIlJ	Regular	krIlJ	Regular	krIlJ	krIlJ
GWARN	gw#n	gw9n	VowelDifferent	gw9n	VowelDifferent	gw9n	VowelDifferent	gw9n	gw9n
CROFF	krQf	krQf	Regular	krQf	Regular	krQf	Regular	krQf	krQf
TRAUNT	tr9nt	tr9nt	Regular	tr9nt	Regular	tr9nt	Regular	tr9nt	tr9nt
SMELK	smElk	smElk	Regular	smElk	Regular	smElk	Regular	smElk	smElk
GHETE	git	gEt	VowelDifferent	gEt	VowelDifferent	gEt	VowelDifferent	Et	gEt
TWERE	tw7	tw8	VowelDifferent	tw8	VowelDifferent	tw8	VowelDifferent	tw8	tw8
PROURGE	pr9_	pr9_	Regular	pr9_	Regular	pr9_	Regular	pr9_	pr9_
SCROTE	skr5t	skr5t	Regular	skr5t	Regular	skr5t	Regular	skr5t	skr5t
FLEAR	fl7	fl7	Regular	fl7	Regular	fl7	Regular	fl7	fl7
SHARF	S#f	S#f	Regular	S#f	Regular	S#f	Regular	S#f	S#f
FREAL	fril	fril	Regular	fril	Regular	fril	Regular	fril	fril
GLEL	glEl	glEl	Regular	glEl	Regular	glEl	Regular	glEl	glEl
HOY	h4	h4	Regular	h4	Regular	h4	Regular	h4	h4
THAC	T{k	D{k	ConsonantDifferent	D{k	ConsonantDifferent	T{k	Regular	D{k	D{k
PLUSK	plVsk	plVsk	Regular	plVsk	Regular	plVsk	Regular	plVsk	plVsk
PHUGE	fW_	fjV_	Other	fjV_	Other	fjV_	Other	fjV_	fjV_
YURR	j3	j3	Regular	j3d	ExtraPhoneme	j3d	ExtraPhoneme	j3	j3
WRURNT	r3nt	r3nt	Regular	r3nt	Regular	r3nt	Regular	r3nt	r3nt
QUE	kwi	kwE	VowelDifferent	kwE	VowelDifferent	kwE	VowelDifferent	kwE	kwE
VOUT	v6t	v6t	Regular	v6t	Regular	v6t	Regular	v6t	v6t
ZAUSE	z9s	z9z	szSuffix	z9z	szSuffix	z9z	szSuffix	z9z	z9z
PSAUGE	s9_	p9_	ConsonantDifferent	p9_	ConsonantDifferent	p9_	ConsonantDifferent	p9_	p9_
GWERV	gw3v	gw3v	Regular	gw3v	Regular	gw3v	Regular	gw3v	gw3v
FLEME	flim	flim	Regular	flim	Regular	flim	Regular	flim	flim
WEICH	w1J	w1k	ConsonantDifferent	w1k	ConsonantDifferent	w1J	Regular	w1k	w1k
STRASE	str1s	str1z	szSuffix	str1z	szSuffix	str1z	szSuffix	str1z	str1z
FLEWN	flun	flun	Regular	flun	Regular	flun	Regular	flun	flun
DROOGE	dru_	dru_	Regular	dru_	Regular	dru_	Regular	dru_	dru_
PSEN	sEn	pEn	ConsonantDifferent	pEn	ConsonantDifferent	pEn	ConsonantDifferent	pEn	pEn
THEEL	Til	Dil	ConsonantDifferent	Dil	ConsonantDifferent	Til	Regular	Dil	Dil
ZAWL	z9l	z9l	Regular	z9l	Regular	z9l	Regular	z9l	z9l
SPREN	sprEn	sprEnd	ExtraPhoneme	sprEn	Regular	sprEn	Regular	sprEn	sprEnd
TWEEF	twif	twif	Regular	twif	Regular	twif	Regular	twif	twif
TROOF	truf	truf	Regular	truf	Regular	truf	Regular	truf	truf
GRUICE	grus	grus	Regular	grus	Regular	grus	Regular	grus	grus
THERP	T3p	D3p	ConsonantDifferent	D3p	ConsonantDifferent	D3p	ConsonantDifferent	D3p	D3p
KOUGE	k6_	k6_	Regular	k6_	Regular	k6_	Regular	k6_	k6_
BRAWK	br9k	br9k	Regular	br9k	Regular	br9k	Regular	br9k	br9k
PLOWN	pl6n	pl6n	Regular	pl6n	Regular	pl6n	Regular	pl6n	pl6n
STOARSE	st9s	st9z	szSuffix	st9z	szSuffix	st9z	szSuffix	st9z	st9z
PLAV	pl{v	pl{v	Regular	pl{v	Regular	pl{v	Regular	pl{v	pl{v
CHUV	JVv	JVv	Regular	JVv	Regular	JVv	Regular	JVv	JVv
RHISP	rIsp	rIsp	Regular	rIsp	Regular	rIsp	Regular	rIsp	rIsp
SPLOUNT	spl6nt	spl6nt	Regular	spl6nt	Regular	spl6nt	Regular	spl6nt	spl6nt
PHONK	fQNk	f5Nk	VowelDifferent	f5Nk	VowelDifferent	f5Nk	VowelDifferent	f5Nk	f5Nk
NEASH	niS	niS	Regular	niS	Regular	niS	Regular	niS	niS
FON	fQn	fQn	Regular	fQn	Regular	fQn	Regular	fQn	fQn
THORCH	T9J	T9J	Regular	T9J	Regular	T9J	Regular	T9J	T9J
SLOOVE	sluv	sluv	Regular	sluv	Regular	sluv	Regular	sluv	sluv
CHACH	J{J	J{k	ConsonantDifferent	J{k	ConsonantDifferent	J{J	Regular	J{k	J{k
GRAUT	gr9t	gr9t	Regular	gr9t	Regular	gr9t	Regular	gr9t	gr9t
HOLL	hQl	h5l	VowelDifferent	h5l	VowelDifferent	h5l	VowelDifferent	h5l	h5l
GROZ	grQz	gr5z	VowelDifferent	gr5z	VowelDifferent	gr5z	VowelDifferent	gr5z	gr5z
RHAWSE	r9s	r9z	szSuffix	r9z	szSuffix	r9z	szSuffix	r9z	r9z
SPORGE	sp9_	sp9_	Regular	sp9_	Regular	sp9_	Regular	sp9_	sp9_
TRIEL	tr2l	tr2l	Regular	tr2l	Regular	tril	VowelDifferent	tr2l	tr2l
DRICHE	drIS	dr2	Other	dr2J	Other	dr2J	Other	dr2	dr2
GNAUNT	n9nt	n9nt	Regular	n9nt	Regular	n9nt	Regular	n9nt	n9nt
SWEAM	swim	swim	Regular	swim	Regular	swEm	VowelDifferent	swim	swim
GNUSE	nWs	nus	VowelDifferent	nus	VowelDifferent	nus	VowelDifferent	nus	nus
THWONCH	TwQnJ	wQnJ	DropPhoneme	TwQnJ	Regular	TwQnJ	Regular	wQnJ	wQnJ
SKORT	sk9t	sk9t	Regular	sk9t	Regular	sk9t	Regular	sk9t	sk9t
THWURT	Tw3t	Tw3t	Regular	Tw3t	Regular	Tw3t	Regular	Tw3t	Tw3t
PRAW	pr9	pr9	Regular	pr9	Regular	pr9	Regular	pr9	pr9
PSAMB	s{m	p{m	ConsonantDifferent	p{m	ConsonantDifferent	p{mb	Other	p{m	p{m
FOOSH	fuS	fUS	VowelDifferent	fUS	VowelDifferent	fUS	VowelDifferent	fUS	fUS
DRIV	drIv	drIv	Regular	drIv	Regular	drIv	Regular	drIv	drIv
HIR	h3	h3	Regular	h3	Regular	h3	Regular	h3	h3
CLIZZ	klIz	klIz	Regular	klIz	Regular	klIz	Regular	klIz	klIz
THRATE	Tr1t	Tr1t	Regular	Tr1t	Regular	Tr1t	Regular	Tr1t	Tr1t
GHESH	gES	ES	DropPhoneme	gES	Regular	gES	Regular	ES	ES
GWOURTH	gw9T	gw9T	Regular	gw9T	Regular	gw9T	Regular	gw9T	gw9T
PLELCH	plElJ	plElJ	Regular	plElJ	Regular	plElJ	Regular	plElJ	plElJ
PSEEF	sif	pif	ConsonantDifferent	pif	ConsonantDifferent	pif	ConsonantDifferent	pif	pif
BROAN	br5n	br5n	Regular	br5n	Regular	br5n	Regular	br5n	br5n
BREL	brEl	brEl	Regular	brEl	Regular	brEl	Regular	brEl	brEl
FRUG	frVg	frVg	Regular	frVg	Regular	frVg	Regular	frVg	frVg
DECHE	dES	dE	DropPhoneme	dE	DropPhoneme	di	Other	dE	dE
GROUGHT	gr9t	gr1t	VowelDifferent	gr9t	Regular	grVt	VowelDifferent	gr9t	gr1t
GNILGE	nIl_	nIl_	Regular	nIl_	Regular	nIl_	Regular	nIl_	nIl_
SLOOSH	sluS	sluS	Regular	sluS	Regular	sluS	Regular	sluS	sluS
SHERGE	S3_	S3_	Regular	S3_	Regular	S3_	Regular	S3_	S3_
WROATHE	r5D	r5D	Regular	r5D	Regular	r5D	Regular	r5D	r5D
KNAV	n{v	n{v	Regular	n{v	Regular	n{v	Regular	n{v	n{v
THRAB	Tr{b	Tr{b	Regular	Tr{b	Regular	Tr{b	Regular	Tr{b	Tr{b
RHILT	rIlt	rIlt	Regular	rIlt	Regular	rIlt	Regular	rIlt	rIlt
SCRALK	skr{lk	skr{k	DropPhoneme	skr{kk	ConsonantDifferent	skr{kk	ConsonantDifferent	skr{k	skr{k
GNALPH	n{lf	n{l	DropPhoneme	n{l	DropPhoneme	n{lf	Regular	n{l	n{l
SHIRTH	S3T	S3T	Regular	S3T	Regular	S3T	Regular	S3T	S3T
FROSE	fr5s	fr5z	szSuffix	fr5z	szSuffix	fr5z	szSuffix	fr5z	fr5z
THROGUE	Tr5g	Tr5g	Regular	Tr5g	Regular	Tr5g	Regular	Tr5g	Tr5g
TWOLE	tw5l	twul	VowelDifferent	twul	VowelDifferent	tw5l	Regular	twul	twul
SHRUNGE	SrVn_	SrVnZ	ConsonantDifferent	SrVnZ	ConsonantDifferent	SrVn_	Regular	SrVnZ	SrVnZ
STRERGE	str3_	str3_	Regular	str3_	Regular	str3_	Regular	str3_	str3_
ZALSE	z{ls	z{ls	Regular	z{ls	Regular	z9ls	VowelDifferent	z{ls	z{ls
WAUCE	w9s	w9	DropPhoneme	w9	DropPhoneme	w9	DropPhoneme	w9	w9
SMUDD	smVd	smVd	Regular	smVd	Regular	smVd	Regular	smVd	smVd
JIRCH	_3J	_3J	Regular	_3J	Regular	_3J	Regular	_3J	_3J
FRYMPH	frImf	frQmf	VowelDifferent	frQmf	VowelDifferent	frImf	Regular	frImf	frQmf
SCROSS	skrQs	skrQs	Regular	skrQs	Regular	skrQs	Regular	skrQs	skrQs
KIER	k7	k7	Regular	k7	Regular	k7	Regular	k7	k7
DRET	drEt	drEt	Regular	drEt	Regular	drEt	Regular	drEt	drEt
PHLOLT	flQlt	fl5lt	VowelDifferent	fl5lt	VowelDifferent	fl5lt	VowelDifferent	fl5lt	fl5lt
VOCK	vQk	vQk	Regular	vQk	Regular	vQk	Regular	vQk	vQk
SPEVE	spiv	spEv	VowelDifferent	spEv	VowelDifferent	spEv	VowelDifferent	spEv	spEv
SCRAB	skr{b	skr{b	Regular	skr{b	Regular	skr{b	Regular	skr{b	skr{b
PHOIN	f4n	f4nd	ExtraPhoneme	f4nd	ExtraPhoneme	f4n	Regular	f4n	f4nd
KNILCH	nIlJ	nIlJ	Regular	nIlJ	Regular	nIlJ	Regular	nIlJ	nIlJ
SEG	sEg	sEg	Regular	sEg	Regular	sEg	Regular	sEg	sEg
CRODD	krQd	krQd	Regular	krQd	Regular	krQd	Regular	krQd	krQd
CLUV	klVv	klVv	Regular	klVv	Regular	klVv	Regular	klVv	klVv
GWENE	gwin	gwEn	VowelDifferent	gwEn	VowelDifferent	_wEn	Other	gwEn	gwEn
GLASK	gl{sk	gl#sk	VowelDifferent	gl#sk	VowelDifferent	gl#sk	VowelDifferent	gl#sk	gl#sk
STOLK	stQlk	st5k	Other	st5k	Other	st5l	Other	st5k	st5k
FROCHE	frQS	frQm	ConsonantDifferent	frQm	ConsonantDifferent	fr5	Other	fr5	frQm
GHIP	gIp	gIp	Regular	gIp	Regular	gIp	Regular	gIp	gIp
STRURT	str3t	str3t	Regular	str3t	Regular	str3t	Regular	str3t	str3t
KNAUVE	n9v	n9v	Regular	n9v	Regular	n9v	Regular	n9v	n9v
HOATH	h5T	h5T	Regular	h5T	Regular	h5T	Regular	h5T	h5T
STRONGE	strQn_	strQNZ	ConsonantDifferent	strQNZ	ConsonantDifferent	str5n	Other	str5nZ	str1nZ
BLUDGE	blV_	blV_	Regular	blV_	Regular	blV_	Regular	blV_	blV_
PRIZ	prIz	prIz	Regular	prIz	Regular	prIz	Regular	prIz	prIz
TWARK	tw#k	tw9k	VowelDifferent	tw9k	VowelDifferent	tw8k	VowelDifferent	tw9k	tw9k
WEV	wEv	wEv	Regular	wEv	Regular	wEv	Regular	wEv	wEv
VILN	vIln	vIln	Regular	vIln	Regular	vIln	Regular	vIln	vIln
FRUILT	frult	frIlt	VowelDifferent	frIlt	VowelDifferent	frIlt	VowelDifferent	frIlt	frIlt
DRURK	dr3k	dr3k	Regular	dr3k	Regular	dr3k	Regular	dr3k	dr3k
RHAULT	r9lt	r9lt	Regular	r9lt	Regular	r9lt	Regular	r9lt	r9lt
SPRULP	sprVlp	sprVlp	Regular	sprVlp	Regular	sprVlp	Regular	sprVlp	sprVlp
GWIEL	gw2l	gwIl	VowelDifferent	gwIl	VowelDifferent	gwIl	VowelDifferent	gwIl	gwIl
GLYPE	gl2p	gl2p	Regular	gl2p	Regular	gl2p	Regular	gl2p	gl2p
CHEBE	Jib	Jib	Regular	Jib	Regular	JEb	VowelDifferent	Jib	Jib
VERTH	v3T	v3T	Regular	v3T	Regular	v3T	Regular	v3T	v3T
STREN	strEn	strEn	Regular	strEn	Regular	strEn	Regular	strEn	strEn
WIRGE	w3_	w3_	Regular	w3_	Regular	w3_	Regular	w3_	w3_
SHRUKE	Sruk	SrVk	VowelDifferent	SrVk	VowelDifferent	Sr1k	VowelDifferent	SrVk	SrVk
SKILGE	skIl_	skIl_	Regular	skIl_	Regular	skIl_	Regular	skIl_	skIl_
DIV	dIv	dIv	Regular	dIv	Regular	dIv	Regular	dIv	dIv
SARSH	s#S	s#S	Regular	s#S	Regular	s#S	Regular	s#S	s#S
COUN	k6n	k6n	Regular	k6n	Regular	k6n	Regular	k6n	k6n
MELF	mElf	mElf	Regular	mElf	Regular	mElf	Regular	mElf	mElf
BRUSS	brVs	brVs	Regular	brVs	Regular	brVs	Regular	brVs	brVs
PHLEUCE	flus	flu	DropPhoneme	flus	Regular	flus	Regular	flu	flu
ZARSE	z#s	z#z	szSuffix	z#z	szSuffix	z#z	szSuffix	z#z	z#z
PLARCH	pl#J	pl#J	Regular	pl#J	Regular	pl#J	Regular	pl#J	pl#J
TWIME	tw2m	tw2m	Regular	tw2m	Regular	tw2m	Regular	tw2m	tw2m
TOWSE	t6s	t5z	Other	t5z	Other	t5z	Other	t5z	t5z
THAK	T{k	D{k	ConsonantDifferent	D{k	ConsonantDifferent	T{k	Regular	D{k	D{k
STROW	str6	str5	VowelDifferent	str5	VowelDifferent	str5	VowelDifferent	str5	str5
SMAMP	sm{mp	sm{mp	Regular	sm{mp	Regular	sm{mp	Regular	sm{mp	sm{mp
LAGE	l1_	l1_	Regular	l1_	Regular	l1_	Regular	l1_	l1_
SLARCE	sl#s	sl#s	Regular	sl#s	Regular	sl#	DropPhoneme	sl#s	sl#s
SMARL	sm#l	sm#l	Regular	sm#l	Regular	sm#l	Regular	sm#l	sm#l
PHELP	fElp	fElp	Regular	fElp	Regular	fElp	Regular	fElp	fElp
PSELSE	sEls	pEls	ConsonantDifferent	pEls	ConsonantDifferent	sEls	Regular	pEls	pEls
BREKE	brik	br1k	VowelDifferent	br1k	VowelDifferent	br1k	VowelDifferent	br1k	br1k
PHRATH	fr{T	fr{T	Regular	fr{T	Regular	fr1T	VowelDifferent	fr{T	fr{T
FLULP	flVlp	flVlp	Regular	flVlp	Regular	flVlp	Regular	flVlp	flVlp
THIB	TIb	TIb	Regular	TIb	Regular	TIb	Regular	TIb	TIb
CILTH	sIlT	kIlT	ConsonantDifferent	kIlT	ConsonantDifferent	kIlT	ConsonantDifferent	kIlT	kIlT
FERT	f3t	f3t	Regular	f3t	Regular	f3t	Regular	f3t	f3t
CRAIR	kr8	kr8	Regular	kr8	Regular	kr8	Regular	kr8	kr8
SMIRM	sm3m	sm3m	Regular	sm3m	Regular	sm3m	Regular	sm3m	sm3m
VAS	v{s	v{z	szSuffix	v{z	szSuffix	v{z	szSuffix	v{z	v{z
CREP	krEp	krEp	Regular	krEp	Regular	krEp	Regular	krEp	krEp
SKARCE	sk#s	sk#	DropPhoneme	sk#s	Regular	sk#	DropPhoneme	sk#	sk#
FLIER	fl7	fl7	Regular	fl7	Regular	fl2@	Other	fl7	fl7
SCROLK	skrQlk	skr5l	Other	skr5lk	VowelDifferent	skr5lk	VowelDifferent	skr5l	skr5l
THWALC	Tw{lk	w9l	Other	Tw9l	Other	Tw9l	Other	w9l	w9l
SCRAFE	skr1f	skr1f	Regular	skr1f	Regular	skr1f	Regular	skr1f	skr1f
SILGE	sIl_	stIl_	ExtraPhoneme	stIl_	ExtraPhoneme	sIl_	Regular	sIl_	stIl_
GNUCH	nVJ	nVJ	Regular	nVJ	Regular	nVJ	Regular	nVJ	nVJ
JEICH	_1J	_1	DropPhoneme	_1k	ConsonantDifferent	_1J	Regular	_1	_1
SHREBB	SrEb	SrEb	Regular	SrEb	Regular	SrEb	Regular	SrEb	SrEb
BRET	brEt	brEt	Regular	brEt	Regular	brEt	Regular	brEt	brEt
SKISC	skIsk	skIsk	Regular	skIsk	Regular	skIzk	szSuffix	skIsk	skIsk
DRON	drQn	drQn	Regular	drQn	Regular	drQn	Regular	drQn	drQn
GNURB	n3b	n3b	Regular	n3b	Regular	n3b	Regular	n3b	n3b
FLOZ	flQz	fl5z	VowelDifferent	fl5z	VowelDifferent	fl5z	VowelDifferent	fl5z	fl5z
STREPE	strip	strEp	VowelDifferent	strEp	VowelDifferent	strEp	VowelDifferent	strEp	strEp
BOGUE	b5g	b5g	Regular	b5g	Regular	b5g	Regular	b5g	b5g
SHOY	S4	S4	Regular	S4	Regular	S4	Regular	S4	S4
WALC	w{lk	wEl	Other	wEl	Other	w9l	Other	w1l	wEl
SCONK	skQNk	skQNk	Regular	skQNk	Regular	skQNk	Regular	skQNk	skQNk
SKAUNT	sk9nt	sk9nt	Regular	sk9nt	Regular	sk9nt	Regular	sk9nt	sk9nt
SWOO	swu	swu	Regular	swu	Regular	swu	Regular	swu	swu
DRARM	dr#m	dr#m	Regular	dr#m	Regular	dr#m	Regular	dr#m	dr#m
WEP	wEp	wEp	Regular	wEp	Regular	wEp	Regular	wEp	wEp
PLOC	plQk	plQk	Regular	plQk	Regular	plQk	Regular	plQk	plQk
CAINT	k1nt	k1nt	Regular	k1nt	Regular	k1nt	Regular	k1nt	k1nt
SPLELL	splEl	splEl	Regular	splEl	Regular	splEl	Regular	splEl	splEl
PHLAFF	fl{f	fl{f	Regular	fl{f	Regular	fl{f	Regular	fl{f	fl{f
ZIRL	z3l	z3l	Regular	z3l	Regular	z3l	Regular	z3l	z3l
GROSH	grQS	grQS	Regular	grQS	Regular	grQS	Regular	grQS	grQS
FONCH	fQnJ	fQnJ	Regular	fQnJ	Regular	fQnJ	Regular	fQnJ	fQnJ
PRORT	pr9t	pr9t	Regular	pr9t	Regular	pr9t	Regular	pr9t	pr9t
WHIVE	w2v	w2v	Regular	w2v	Regular	w2v	Regular	w2v	w2v
SPOIN	sp4n	sp4n	Regular	sp4n	Regular	sp4n	Regular	sp4n	sp4n
GOMP	gQmp	gQmp	Regular	gQmp	Regular	gQmp	Regular	gQmp	gQmp
ROUCHE	r6S	r6J	ConsonantDifferent	r6J	ConsonantDifferent	r5J	Other	r6J	r6J
ZODGE	zQ_	zQ_	Regular	zQ_	Regular	zQ_	Regular	zQ_	zQ_
SLEWT	slut	slut	Regular	slut	Regular	slut	Regular	slut	slut
SKELF	skElf	skElf	Regular	skElf	Regular	skElf	Regular	skElf	skElf
STODD	stQd	stQd	Regular	stQd	Regular	stQd	Regular	stQd	stQd
CHELCH	JElJ	JElJ	Regular	JElJ	Regular	JElJ	Regular	JElJ	JElJ
PHRINT	frInt	frInt	Regular	frInt	Regular	frInt	Regular	frInt	frInt
COATHE	k5D	k5D	Regular	k5D	Regular	k5D	Regular	k5D	k5D
PHRILN	frIln	frIln	Regular	frIln	Regular	frIln	Regular	frIln	frIln
SCILTH	sIlT	skIlT	ExtraPhoneme	skIlT	ExtraPhoneme	skIlT	ExtraPhoneme	skIlT	skIlT
SHRIRR	Sr3	Sr3d	ExtraPhoneme	Sr3d	ExtraPhoneme	Sr3d	ExtraPhoneme	Sr3d	Sr3d
RHEDGE	rE_	rE_	Regular	rE_	Regular	rE_	Regular	rE_	rE_
PREAL	pril	pril	Regular	pril	Regular	pril	Regular	pril	pril
KUNGE	kVn_	kVnZ	ConsonantDifferent	kVnZ	ConsonantDifferent	kjVn_	ExtraPhoneme	kVnZ	kVnZ
JURGE	_3_	_3_	Regular	_3_	Regular	_3_	Regular	_3_	_3_
PSAUNCH	s9nJ	p9nJ	ConsonantDifferent	p9nJ	ConsonantDifferent	p9nJ	ConsonantDifferent	p9nJ	p9nJ
THELK	TElk	Elk	DropPhoneme	TElk	Regular	TElk	Regular	Elk	Elk
TWIV	twIv	twIv	Regular	twIv	Regular	twIv	Regular	twIv	twIv
CROOB	krub	krub	Regular	krub	Regular	krub	Regular	krub	krub
SHRUNG	SrVN	SrVN	Regular	SrVN	Regular	SrVN	Regular	SrVN	SrVN
HYNCH	hInJ	hInJ	Regular	hInJ	Regular	hInJ	Regular	hInJ	hInJ
PHOZ	fQz	f5z	VowelDifferent	f5z	VowelDifferent	f5z	VowelDifferent	f5z	f5z
CHAWL	J9l	J9l	Regular	J9l	Regular	J9l	Regular	J9l	J9l
TWALPH	tw{lf	tw1l	Other	tw1l	Other	tw9lf	VowelDifferent	tw1l	tw1l
DWUDD	dwVd	dwud	VowelDifferent	dwud	VowelDifferent	dwud	VowelDifferent	dwud	dwud
DROKE	dr5k	dr5k	Regular	dr5k	Regular	dr5k	Regular	dr5k	dr5k
SPRILE	spr2l	spr2l	Regular	spr2l	Regular	spr2l	Regular	spr2l	spr2l
BLUSS	blVs	blVs	Regular	blVs	Regular	blVs	Regular	blVs	blVs
THECHE	TES	Di	Other	Di	Other	Di	Other	Di	Di
SCONT	skQnt	skQnt	Regular	skQnt	Regular	skQnt	Regular	skQnt	skQnt
GWOURN	gw9n	gw9n	Regular	gw9n	Regular	gw9n	Regular	gw9n	gw9n
FRIRGE	fr3_	fr3_	Regular	fr3_	Regular	fr3_	Regular	fr3_	fr3_
BEMP	bEmp	bEmp	Regular	bEmp	Regular	bEmp	Regular	bEmp	bEmp
DRERT	dr3t	dr3t	Regular	dr3t	Regular	dr3t	Regular	dr3t	dr3t
YOUGHT	j9t	j9t	Regular	j9t	Regular	jVt	VowelDifferent	j9t	j9t
WHEAM	wim	wim	Regular	wim	Regular	wim	Regular	wim	wim
PHRORK	fr9k	fr9k	Regular	fr9k	Regular	fr9k	Regular	fr9k	fr9k
FRA	fr#	fr{m	Other	fr{	VowelDifferent	fr{	VowelDifferent	fr{	fr{m
PLORB	pl9b	pl9b	Regular	pl9b	Regular	pl9b	Regular	pl9b	pl9b
MOOB	mub	mub	Regular	mub	Regular	mub	Regular	mub	mub
SKILE	sk2l	sk2l	Regular	sk2l	Regular	sk2l	Regular	sk2l	sk2l
PHLERSE	fl3s	fl3z	szSuffix	fl3z	szSuffix	fl3z	szSuffix	fl3z	fl3z
SHRAS	Sr{s	Sr#z	Other	Sr#z	Other	Sr{z	szSuffix	Sr#z	Sr#z
DWAS	dw{s	dwuz	Other	dwuz	Other	dwQs	VowelDifferent	dwuz	dwuz
BLUISE	blus	bluz	szSuffix	bluz	szSuffix	bluz	szSuffix	bluz	bluz
TWERF	tw3f	tw3f	Regular	tw3f	Regular	twEf	VowelDifferent	tw3f	tw3f
CEB	sEb	kEb	ConsonantDifferent	kEb	ConsonantDifferent	sEb	Regular	kEb	kEb
KNOSS	nQs	nQs	Regular	nQs	Regular	nQs	Regular	nQs	nQs
NOOP	nup	nup	Regular	nup	Regular	nup	Regular	nup	nup
BRIER	br7	br7	Regular	br7	Regular	br2@	Other	br7	br7
SPLOL	splQl	spl5l	VowelDifferent	spl5l	VowelDifferent	spl5l	VowelDifferent	spl5l	spl5l
DRAUNCH	dr9nJ	dr9nJ	Regular	dr9nJ	Regular	dr9nJ	Regular	dr9nJ	dr9nJ
GHIMP	gImp	Imp	DropPhoneme	gImp	Regular	gImp	Regular	Imp	Imp
SPLANC	spl{Nk	spl{nk	ConsonantDifferent	spl{nk	ConsonantDifferent	spl{nk	ConsonantDifferent	spl{nk	spl{nk
BLAUCE	bl9s	bl9	DropPhoneme	bl9s	Regular	bl9	DropPhoneme	bl9	bl9
LARCE	l#s	l#st	ExtraPhoneme	l#st	ExtraPhoneme	l#s	Regular	l#s	l#st
LOOTH	luT	lu	DropPhoneme	lu	DropPhoneme	luD	ConsonantDifferent	lu	lu
PHRAUK	fr9k	fr9k	Regular	fr9k	Regular	fr9k	Regular	fr9k	fr9k
WIS	wIs	wIz	szSuffix	wIz	szSuffix	wIz	szSuffix	wIz	wIz
STRINCH	strInJ	strInJ	Regular	strInJ	Regular	strInJ	Regular	strInJ	strInJ
GHICH	gIJ	gIJ	Regular	gIJ	Regular	gIJ	Regular	gIJ	gIJ
VOUGHT	v9t	v9t	Regular	v9t	Regular	v6tt	Other	v9t	v9t
OC	Qk	Qk	Regular	Qk	Regular	Qk	Regular	Qk	Qk
SURB	s3b	s3b	Regular	s3b	Regular	s3b	Regular	s3b	s3b
DWIRTH	dw3T	dw3T	Regular	dw3T	Regular	dw3T	Regular	dw3T	dw3T
PLEP	plEp	plEp	Regular	plEp	Regular	plEp	Regular	plEp	plEp
BEEL	bil	bil	Regular	bil	Regular	bil	Regular	bil	bil
CHONE	J5n	J5n	Regular	J5n	Regular	J5n	Regular	J5n	J5n
YALK	j{lk	j9k	Other	j9kk	Other	j9kk	Other	j9k	j9k
GLENT	glEnt	glEnt	Regular	glEnt	Regular	glEnt	Regular	glEnt	glEnt
JEACH	_iJ	_iJ	Regular	_iJ	Regular	_iJ	Regular	_iJ	_iJ
THWOS	TwQs	DwQz	Other	DwQz	Other	DwQz	Other	DwQz	DwQz
TEM	tEm	tEm	Regular	tEm	Regular	tEm	Regular	tEm	tEm
CHUD	JVd	JVd	Regular	JVd	Regular	JVd	Regular	JVd	JVd
THWAUCE	Tw9s	Tw9s	Regular	Tw9s	Regular	Tw9	DropPhoneme	Tw9s	Tw9s
BROS	brQs	brQz	szSuffix	brQz	szSuffix	brQz	szSuffix	brQz	brQz
SLAIF	sl1f	sl1f	Regular	sl1f	Regular	sl1f	Regular	sl1f	sl1f
YEACH	jiJ	jiJ	Regular	jiJ	Regular	jiJ	Regular	jiJ	jiJ
SCAKE	sk1k	sk1k	Regular	sk1k	Regular	sk1k	Regular	sk1k	sk1k
STRULSE	strVls	strVls	Regular	strVls	Regular	strVls	Regular	strVls	strVls
GROOR	gr9	gr9	Regular	gr9	Regular	gr9	Regular	gr9	gr9
DREVE	driv	drEv	VowelDifferent	drEv	VowelDifferent	dr1v	VowelDifferent	drEv	drEv
SPLANCH	spl{nJ	spl{nJ	Regular	spl{nJ	Regular	spl{nJ	Regular	spl{nJ	spl{nJ
SPLAIM	spl1m	spl1m	Regular	spl1m	Regular	spl1m	Regular	spl1m	spl1m
YUR	j3	j3	Regular	j3	Regular	j3	Regular	j3	j3
HOAF	h5f	h5f	Regular	h5f	Regular	h5f	Regular	h5f	h5f
SNUSQUE	snVsk	snVsk	Regular	snVsk	Regular	snVsk	Regular	snVsk	snVsk
GRORE	gr9	gr9	Regular	gr9	Regular	gr9	Regular	gr9	gr9
GRERGE	gr3_	gr3_	Regular	gr3_	Regular	gr3_	Regular	gr3_	gr3_
FOTH	fQT	fQT	Regular	fQT	Regular	fQT	Regular	fQT	fQT
SHRARN	Sr#n	Sr#n	Regular	Sr#n	Regular	Sr#n	Regular	Sr#n	Sr#n
PHREER	fr7	fr7	Regular	fr7z	ExtraPhoneme	fr7	Regular	fr7	fr7
DWAIVE	dw1v	dw1v	Regular	dw1v	Regular	dw1v	Regular	dw1v	dw1v
GNOSE	n5s	n5z	szSuffix	n5z	szSuffix	n5z	szSuffix	n5z	n5z
SHRING	SrIN	SrIN	Regular	SrIN	Regular	SrINg	ExtraPhoneme	SrIN	SrIN
GROKE	gr5k	gr5k	Regular	gr5k	Regular	gr5k	Regular	gr5k	gr5k
RULP	rVlp	rVlp	Regular	rVlp	Regular	rVlp	Regular	rVlp	rVlp
THWURKE	Tw3k	Tw3k	Regular	Tw3k	Regular	Tw3k	Regular	Tw3k	Tw3k
FATH	f{T	f#T	VowelDifferent	f#T	VowelDifferent	f#T	VowelDifferent	f#T	f#T
SMUTH	smVT	smVT	Regular	smVT	Regular	smuT	VowelDifferent	smVT	smVT
WHAZZ	w{z	wQz	VowelDifferent	w{z	Regular	w1z	VowelDifferent	w{z	wQz
CLOUGHT	kl9t	kl9t	Regular	kl9t	Regular	klVt	VowelDifferent	kl9t	kl9t
NENGE	nEn_	nEnZ	ConsonantDifferent	nEnZ	ConsonantDifferent	nEn_	Regular	nEnZ	nEnZ
CRETT	krEt	krEt	Regular	krEt	Regular	krEt	Regular	krEt	krEt
FRULK	frVlk	frVlk	Regular	frVlk	Regular	frVlk	Regular	frVlk	frVlk
PHLOUCH	fl6J	fl6J	Regular	fl6J	Regular	fl6J	Regular	fl6J	fl6J
SHAV	S{v	S{v	Regular	S{v	Regular	S{v	Regular	S{v	S{v
HYTH	hIT	hIT	Regular	hIT	Regular	h2T	VowelDifferent	hIT	hIT
GWURB	gw3b	gw3b	Regular	gw3b	Regular	gw3b	Regular	gw3b	gw3b
SPRAUK	spr9k	spr#k	VowelDifferent	spr#k	VowelDifferent	spr9k	Regular	spr#k	spr#k
SCADGE	sk{_	sk{_	Regular	sk{_	Regular	sk1_	VowelDifferent	sk{_	sk{_
SHUCH	SVJ	SVJ	Regular	SVJ	Regular	SVJ	Regular	SVJ	SVJ
SHRIC	SrIk	SrI	DropPhoneme	SrI	DropPhoneme	SrIk	Regular	SrI	SrI
WHURN	w3n	w3n	Regular	w3n	Regular	w3n	Regular	w3n	w3n
WUNG	wVN	wVN	Regular	wVN	Regular	wVN	Regular	wVN	wVN
STOUL	st6l	st6l	Regular	st6l	Regular	st9l	VowelDifferent	st6l	st6l
PHROOCH	fruJ	fruJ	Regular	fruJ	Regular	fruJ	Regular	fruJ	fruJ
SLAL	sl{l	sl{l	Regular	sl{l	Regular	sl{l	Regular	sl{l	sl{l
CAK	k{k	k{k	Regular	k{k	Regular	k{k	Regular	k{k	k{k
SNANCH	sn{nJ	sn{nJ	Regular	sn{nJ	Regular	sn{nJ	Regular	sn{nJ	sn{nJ
SHEB	SEb	SEb	Regular	SEb	Regular	SEb	Regular	SEb	SEb
PULF	pVlf	pVlf	Regular	pVlf	Regular	pUlf	VowelDifferent	pVlf	pVlf
THROOR	Tr9	Tr9	Regular	Tr9	Regular	Tr9	Regular	Tr9	Tr9
TWURG	tw3g	tw3g	Regular	tw3g	Regular	tw3g	Regular	tw3g	tw3g
GLIEF	gl2f	glif	VowelDifferent	glif	VowelDifferent	glif	VowelDifferent	glif	glif
LASP	l{sp	l#sp	VowelDifferent	l#sp	VowelDifferent	l#sp	VowelDifferent	l#sp	l#sp
NALK	n{lk	n9kk	Other	n9kk	Other	n9kk	Other	n9kk	n9kk
THROOVE	Truv	Truv	Regular	Truv	Regular	Truv	Regular	Truv	Truv
SCROIL	skr4l	skr4l	Regular	skr4l	Regular	skr4l	Regular	skr4l	skr4l
SPEIL	sp1l	sp1l	Regular	sp1l	Regular	spEl	VowelDifferent	sp1l	sp1l
TRULB	trVlb	trVlb	Regular	trVlb	Regular	trVlb	Regular	trVlb	trVlb
FLOLL	flQl	fl5l	VowelDifferent	fl5l	VowelDifferent	fl5l	VowelDifferent	fl5l	fl5l
THAQUE	T1k	D{k	Other	D{k	Other	T1k	Regular	D{k	D{k
TWIRCH	tw3J	tw3J	Regular	tw3J	Regular	tw3J	Regular	tw3J	tw3J
THROURT	Tr9t	Tr9t	Regular	Tr9t	Regular	Tr9t	Regular	Tr9t	Tr9t
SMIEN	sm2n	sm2n	Regular	sm2n	Regular	smin	VowelDifferent	sm2n	sm2n
DWOLT	dwQlt	dwQlt	Regular	dwQlt	Regular	dwQlt	Regular	dwQlt	dwQlt
PHLILE	fl2l	fl2l	Regular	fl2l	Regular	fl2l	Regular	fl2l	fl2l
THWOLVE	TwQlv	wQlv	DropPhoneme	TwQlv	Regular	TwQlv	Regular	wQlv	wQlv
HAUB	h9b	h9b	Regular	h9b	Regular	h9b	Regular	h9b	h9b
GLIL	glIl	glIl	Regular	glIl	Regular	glIl	Regular	glIl	glIl
THRALC	Tr{lk	Tr{l	DropPhoneme	Tr{l	DropPhoneme	Tr9l	Other	Tr{l	Tr{l
SPLACH	spl{J	spl{	DropPhoneme	spl{	DropPhoneme	spl{J	Regular	spl{	spl{
SNERV	sn3v	sn3v	Regular	sn3v	Regular	sn3v	Regular	sn3v	sn3v
GWI	gw2	gwI	VowelDifferent	gwI	VowelDifferent	gwI	VowelDifferent	gwI	gwI
SCOUNT	sk6nt	sk6nt	Regular	sk6nt	Regular	sk6nt	Regular	sk6nt	sk6nt
SHROINT	Sr4nt	Sr4nt	Regular	Sr4nt	Regular	Sr4nt	Regular	Sr4nt	Sr4nt
SNAPH	sn{f	sn{f	Regular	sn{f	Regular	sn{f	Regular	sn{f	sn{f
SMUMB	smVm	smVm	Regular	smVm	Regular	smVmb	ExtraPhoneme	smVm	smVm
KNOL	nQl	n5l	VowelDifferent	n5l	VowelDifferent	n5l	VowelDifferent	n5l	n5l
BRIRQUE	br3k	br3k	Regular	br3k	Regular	br3k	Regular	br3k	br3k
WRAWL	r9l	r9l	Regular	r9l	Regular	r9l	Regular	r9l	r9l
GNUITE	nut	nut	Regular	nwut	ExtraPhoneme	nut	Regular	nut	nut
DWURSE	dw3s	dw3s	Regular	dw3s	Regular	dw3s	Regular	dw3s	dw3s
THRAIF	Tr1f	Tr1f	Regular	Tr1f	Regular	Tr1f	Regular	Tr1f	Tr1f
THRATT	Tr{t	Tr{t	Regular	Tr{t	Regular	Tr{t	Regular	Tr{t	Tr{t
MAPE	m1p	m1p	Regular	m1p	Regular	m1p	Regular	m1p	m1p
FOLF	fQlf	f5lf	VowelDifferent	f5lf	VowelDifferent	fQlf	Regular	f5lf	f5lf
STRORL	str9l	str9l	Regular	str9l	Regular	str9l	Regular	str9l	str9l
SPRUSK	sprVsk	sprVsk	Regular	sprVsk	Regular	sprVsk	Regular	sprVsk	sprVsk
ROFF	rQf	rQf	Regular	rQf	Regular	rQf	Regular	rQf	rQf
SMYNCH	smInJ	sm2nJ	VowelDifferent	sm2nJ	VowelDifferent	sm2nJ	VowelDifferent	sm2nJ	sm2nJ
GWUICE	gwus	gwus	Regular	gwus	Regular	gwus	Regular	gwus	gwus
CRALE	kr1l	kr1l	Regular	kr1l	Regular	kr1l	Regular	kr1l	kr1l
ZEG	zEg	zEg	Regular	zEg	Regular	zEg	Regular	zEg	zEg
THRIPE	Tr2p	Tr2p	Regular	Tr2p	Regular	Tr2p	Regular	Tr2p	Tr2p
GWID	gwId	gwId	Regular	gwId	Regular	gwId	Regular	gwId	gwId
CRIRQUE	kr3k	kr3k	Regular	kr3k	Regular	kr3k	Regular	kr3k	kr3k
KNONK	nQNk	nQNk	Regular	nQNk	Regular	nQNk	Regular	nQNk	nQNk
THWUSK	TwVsk	TwVsk	Regular	TwVsk	Regular	TwVsk	Regular	TwVsk	TwVsk
BLAUCHE	bl9S	bl9	DropPhoneme	bl9	DropPhoneme	bl9J	ConsonantDifferent	bl9	bl9
SHESE	Sis	Siz	szSuffix	Siz	szSuffix	Sis	Regular	Siz	Siz
WHOLT	wQlt	wult	VowelDifferent	wult	VowelDifferent	w5lt	VowelDifferent	wult	wult
CLEP	klEp	klEp	Regular	klEp	Regular	klEp	Regular	klEp	klEp
SCAQUE	sk1k	sk{k	VowelDifferent	sk{k	VowelDifferent	sk1k	Regular	sk{k	sk{k
WHUD	wVd	wVd	Regular	wVd	Regular	wVd	Regular	wVd	wVd
PHRALPH	fr{lf	fr1l	Other	fr1l	Other	fr{lf	Regular	fr1l	fr1l
DWOLVE	dwQlv	dwQlv	Regular	dwQlv	Regular	dwQlv	Regular	dwQlv	dwQlv
PSIZ	sIz	pIz	ConsonantDifferent	pIz	ConsonantDifferent	p2z	Other	pIz	pIz
GLEIK	gl1k	gl1k	Regular	gl1k	Regular	gl1k	Regular	gl1k	gl1k
CLURGE	kl3_	kl3_	Regular	kl3_	Regular	kl3_	Regular	kl3_	kl3_
CLESH	klES	klES	Regular	klES	Regular	klES	Regular	klES	klES
FENE	fin	fEn	VowelDifferent	fEn	VowelDifferent	fEn	VowelDifferent	fEn	fEn
GHOW	g6	g5	VowelDifferent	g5	VowelDifferent	g5	VowelDifferent	g5	g5
GROURTH	gr9T	gr9T	Regular	gr9T	Regular	gr9T	Regular	gr9T	gr9T
GULB	gVlb	gVlb	Regular	gVlb	Regular	gVlb	Regular	gVlb	gVlb
SHOWTH	S6T	S5T	VowelDifferent	S5T	VowelDifferent	S5T	VowelDifferent	S5T	S5T
REEN	rin	rin	Regular	rin	Regular	rin	Regular	rin	rin
TRUTE	trut	trut	Regular	trut	Regular	trut	Regular	trut	trut
SCRYMPH	skrImf	skrImf	Regular	skrImf	Regular	skrImf	Regular	skrImf	skrImf
BLICE	bl2s	bl2s	Regular	bl2s	Regular	bl2s	Regular	bl2s	bl2s
PHLUT	flVt	flVt	Regular	flVt	Regular	flVt	Regular	flVt	flVt
PRING	prIN	prIN	Regular	prIN	Regular	prIN	Regular	prIN	prIN
CLEANT	klint	klint	Regular	klint	Regular	klEnt	VowelDifferent	klint	klint
JOAT	_5t	_5t	Regular	_5t	Regular	_5t	Regular	_5t	_5t
SMEKE	smik	sm1k	VowelDifferent	sm1k	VowelDifferent	sm1k	VowelDifferent	sm1k	sm1k
HACE	h1s	h{s	VowelDifferent	h{s	VowelDifferent	h1s	Regular	h1s	h1s
PHLYPE	fl2p	fl2p	Regular	fl2p	Regular	fl2p	Regular	fl2p	fl2p
THWOWN	Tw6n	TwQn	VowelDifferent	TwQn	VowelDifferent	Tw6n	Regular	TwQn	TwQn
SCRYM	skrIm	skr2m	VowelDifferent	skr2m	VowelDifferent	skr2m	VowelDifferent	skr2m	skr2m
RHORGUE	r9g	r9g	Regular	r9g	Regular	r9g	Regular	r9g	r9g
PHILT	fIlt	fIlt	Regular	fIlt	Regular	fIlt	Regular	fIlt	fIlt
SPRAPH	spr{f	spr{f	Regular	spr{f	Regular	spr{f	Regular	spr{f	spr{f
CHUILT	Jult	JIlt	VowelDifferent	JIlt	VowelDifferent	JIlt	VowelDifferent	JIlt	JIlt
GLEFF	glEf	glEf	Regular	glEf	Regular	glEf	Regular	glEf	glEf
PHLULF	flVlf	flVlf	Regular	flVlf	Regular	flVlf	Regular	flVlf	flVlf
DWOUGHT	dw9t	dw9t	Regular	dw9t	Regular	dw6t	VowelDifferent	dw9t	dw9t
NACH	n{J	n{	DropPhoneme	n{k	ConsonantDifferent	n{J	Regular	n{	n{
SPIFF	spIf	spIf	Regular	spIf	Regular	spIf	Regular	spIf	spIf
BRORE	br9	br9t	ExtraPhoneme	br9	Regular	br9	Regular	br9	br9t
DRORTH	dr9T	dr9T	Regular	dr9T	Regular	dr9T	Regular	dr9T	dr9T
SHORGUE	S9g	S9g	Regular	S9g	Regular	S9g	Regular	S9g	S9g
DEASH	diS	diS	Regular	diS	Regular	diS	Regular	diS	diS
BRIP	brIp	brIp	Regular	brIp	Regular	brIp	Regular	brIp	brIp
CROB	krQb	krQb	Regular	krQb	Regular	krQb	Regular	krQb	krQb
FLERV	fl3v	fl3v	Regular	fl3v	Regular	fl3v	Regular	fl3v	fl3v
SCRUKE	skruk	skrVk	VowelDifferent	skrVk	VowelDifferent	skrVk	VowelDifferent	skrVk	skrVk
AP	{p	{p	Regular	{p	Regular	{p	Regular	{p	{p
PRELF	prElf	prElf	Regular	prElf	Regular	prElf	Regular	prElf	prElf
PHRERV	fr3v	fr3v	Regular	fr3v	Regular	fr3v	Regular	fr3v	fr3v
TWIQUE	twIk	twIk	Regular	twIk	Regular	tw2k	VowelDifferent	twIk	twIk
GWEASH	gwiS	gwiS	Regular	gwiS	Regular	gwES	VowelDifferent	gwiS	gwiS
GNATH	n{T	n{T	Regular	n{T	Regular	n#T	VowelDifferent	n{T	n{T
KELCH	kElJ	kElJ	Regular	kElJ	Regular	kElJ	Regular	kElJ	kElJ
SLULE	slul	slVl	VowelDifferent	slVl	VowelDifferent	slVl	VowelDifferent	slVl	slVl
SHREIK	Sr1k	Sr1k	Regular	Sr1k	Regular	Sr1k	Regular	Sr1k	Sr1k
DREM	drEm	drEm	Regular	drEm	Regular	drEm	Regular	drEm	drEm
YIVE	j2v	jIv	VowelDifferent	jIv	VowelDifferent	j2v	Regular	jIv	jIv
CREN	krEn	krEn	Regular	krEn	Regular	krEn	Regular	krEn	krEn
WOB	wQb	wQb	Regular	wQb	Regular	wQb	Regular	wQb	wQb
BRETCH	brEJ	brEJ	Regular	brEJ	Regular	brEJ	Regular	brEJ	brEJ
STIRT	st3t	st3t	Regular	st3t	Regular	st3t	Regular	st3t	st3t
PHRONG	frQN	frQN	Regular	frQN	Regular	frQN	Regular	frQN	frQN
FRUGUE	frug	frVg	VowelDifferent	frVg	VowelDifferent	frVg	VowelDifferent	frVg	frVg
TARL	t#l	t#l	Regular	t#l	Regular	t#l	Regular	t#l	t#l
PRORL	pr9l	pr9l	Regular	pr9l	Regular	pr9l	Regular	pr9l	pr9l
SPLERM	spl3m	spl3m	Regular	spl3m	Regular	spl3m	Regular	spl3m	spl3m
STROOK	struk	strUk	VowelDifferent	strUk	VowelDifferent	strUk	VowelDifferent	strUk	strUk
DREEF	drif	drif	Regular	drif	Regular	drif	Regular	drif	drif
CLOE	kl5	kl5	Regular	kl5	Regular	kl5	Regular	kl5	kl5
GRAINT	gr1nt	gr1nt	Regular	gr1nt	Regular	gr1nt	Regular	gr1nt	gr1nt
THET	TEt	DEt	ConsonantDifferent	DEt	ConsonantDifferent	DEt	ConsonantDifferent	DEt	DEt
YOIGN	j4n	j4n	Regular	j4n	Regular	j4n	Regular	j4n	j4n
DWIEF	dw2f	dw2f	Regular	dw2f	Regular	dwIf	VowelDifferent	dw2f	dw2f
THRIP	TrIp	TrIp	Regular	TrIp	Regular	TrIp	Regular	TrIp	TrIp
BLILK	blIlk	blIlk	Regular	blIlk	Regular	blIlk	Regular	blIlk	blIlk
WAICE	w1s	w1	DropPhoneme	w1s	Regular	w1	DropPhoneme	w1s	w1
SPUBE	spWb	spub	VowelDifferent	spVb	VowelDifferent	spub	VowelDifferent	spub	spub
GROAK	gr5k	gr5k	Regular	gr5k	Regular	gr5k	Regular	gr5k	gr5k
PLAWP	pl9p	pl9p	Regular	pl9p	Regular	pl9p	Regular	pl9p	pl9p
CREUCE	krus	krus	Regular	krus	Regular	krus	Regular	krus	krus
FROMP	frQmp	frQmp	Regular	frQmp	Regular	frQm	DropPhoneme	frQmp	frQmp
GLILGE	glIl_	glIl_	Regular	glIl_	Regular	glIl_	Regular	glIl_	glIl_
STILN	stIln	stIl	DropPhoneme	stIln	Regular	stIln	Regular	stIln	stIl
JESK	_Esk	_Esk	Regular	_Esk	Regular	_Esk	Regular	_Esk	_Esk
FOZ	fQz	f5z	VowelDifferent	f5z	VowelDifferent	fQz	Regular	f5z	f5z
SLERK	sl3k	sl3k	Regular	sl3k	Regular	sl3k	Regular	sl3k	sl3k
CHOB	JQb	JQb	Regular	JQb	Regular	JQb	Regular	JQb	JQb
SPRURSE	spr3s	spr3	DropPhoneme	spr3s	Regular	spr3s	Regular	spr3	spr3
SHRAPH	Sr{f	Sr{f	Regular	Sr{f	Regular	Sr{f	Regular	Sr{f	Sr{f
GNOOSH	nuS	nUS	VowelDifferent	nUS	VowelDifferent	nUS	VowelDifferent	nUS	nUS
YIEVE	jiv	jiv	Regular	jiv	Regular	jiv	Regular	jiv	jiv
WRICHE	rIS	r2J	Other	r2J	Other	r2J	Other	r2J	r2J
SPLAUGE	spl9_	spl9_	Regular	spl9_	Regular	spl9_	Regular	spl9_	spl9_
GNYTH	nIT	n2T	VowelDifferent	n2T	VowelDifferent	nIT	Regular	n2T	n2T
TRAITH	tr1T	tr1T	Regular	tr1T	Regular	tr1T	Regular	tr1T	tr1T
ZOVE	z5v	z5v	Regular	z5v	Regular	z5v	Regular	z5v	z5v
BLINE	bl2n	bl2nd	ExtraPhoneme	bl2n	Regular	bl2n	Regular	bl2n	bl2ndz
ZENGE	zEn_	zEZ	Other	zEZ	Other	zEn_	Regular	zEZ	zEZ
JAWN	_9n	_9n	Regular	_9n	Regular	_9n	Regular	_9n	_9n
PHEASE	fis	fiz	szSuffix	fiz	szSuffix	fiz	szSuffix	fiz	fiz
BLELM	blElm	blElm	Regular	blElm	Regular	blElm	Regular	blElm	blElm
VINK	vINk	vINk	Regular	vINk	Regular	vINk	Regular	vINk	vINk
JAULT	_9lt	_9lt	Regular	_9lt	Regular	_9lt	Regular	_9lt	_9lt
RINGE	rIn_	rInZ	ConsonantDifferent	rInZ	ConsonantDifferent	rIn_	Regular	rInZ	rInZ
FRAK	fr{k	fr{kt	ExtraPhoneme	fr{k	Regular	fr1k	VowelDifferent	fr{k	fr{kt
BRUNG	brVN	brVN	Regular	brVN	Regular	brVN	Regular	brVN	brVN
KEALT	kilt	kilt	Regular	kilt	Regular	kilt	Regular	kilt	kilt
BORM	b9m	b9m	Regular	b9m	Regular	b9m	Regular	b9m	b9m
SLICH	slIJ	slIJ	Regular	slIJ	Regular	slIJ	Regular	slIJ	slIJ
GRUM	grVm	grVm	Regular	grVm	Regular	grVm	Regular	grVm	grVm
SOOVE	suv	suv	Regular	suv	Regular	suv	Regular	suv	suv
SCRERV	skr3v	skr3v	Regular	skr3v	Regular	skr3v	Regular	skr3v	skr3v
THRUB	TrVb	TrVb	Regular	TrVb	Regular	TrVb	Regular	TrVb	TrVb
SHRULF	SrVlf	SrVlf	Regular	SrVlf	Regular	SrVlf	Regular	SrVlf	SrVlf
TWERTH	tw3T	tw3T	Regular	tw3T	Regular	twET	VowelDifferent	tw3T	tw3T
SHRERP	Sr3p	Sr3p	Regular	Sr3p	Regular	Sr3p	Regular	Sr3p	Sr3p
SHOULE	S6l	Sul	VowelDifferent	Sul	VowelDifferent	S5l	VowelDifferent	Sul	Sul
DWOU	dw6	dwu	VowelDifferent	dwu	VowelDifferent	dwu	VowelDifferent	dwu	dwu
MERT	m3t	m3t	Regular	m3t	Regular	m3t	Regular	m3t	m3t
JORM	_9m	_9m	Regular	_9m	Regular	_9m	Regular	_9m	_9m
STAISE	st1s	st1z	szSuffix	st1z	szSuffix	st1z	szSuffix	st1z	st1z
ZILT	zIlt	zIlt	Regular	zIlt	Regular	zIlt	Regular	zIlt	zIlt
PUISE	pus	puz	szSuffix	puz	szSuffix	puz	szSuffix	puz	puz
HORTH	h9T	h9T	Regular	h9T	Regular	h9T	Regular	h9T	h9T
YOOCH	WJ	juJ	Wphoneme	juJ	Wphoneme	juJ	Wphoneme	juJ	juJ
GROOSH	gruS	gruS	Regular	gruS	Regular	grUS	VowelDifferent	gruS	gruS
DWARN	dw#n	dw9n	VowelDifferent	dw9n	VowelDifferent	dw9n	VowelDifferent	dw9n	dw9n
DALP	d{lp	d{lp	Regular	d{lp	Regular	d{lp	Regular	d{lp	d{lp
TWUSQUE	twVsk	twusk	VowelDifferent	twusk	VowelDifferent	twus	Other	twusk	twusk
GWEAK	gwik	gwik	Regular	gwik	Regular	gwik	Regular	gwik	gwik
SLEUM	slum	slum	Regular	slum	Regular	slum	Regular	slum	slum
FOICE	f4s	f4s	Regular	f4s	Regular	f4s	Regular	f4s	f4s
LESK	lEsk	lEsk	Regular	lEsk	Regular	lEsk	Regular	lEsk	lEsk
GLOOT	glut	glut	Regular	glut	Regular	glut	Regular	glut	glut
THWINGE	TwIn_	TwInZ	ConsonantDifferent	TwInZ	ConsonantDifferent	TwIn_	Regular	TwInZ	TwInZ
THAG	T{g	D{g	ConsonantDifferent	D{g	ConsonantDifferent	T{g	Regular	{g	D{g
DRESK	drEsk	drEsk	Regular	drEsk	Regular	drEsk	Regular	drEsk	drEsk
PSEUCE	sus	pjus	Other	pjus	Other	pjus	Other	pjus	pjus
BAULT	b9lt	b9lt	Regular	b9lt	Regular	b9lt	Regular	b9lt	b9lt
SARR	s#	s#d	ExtraPhoneme	s#d	ExtraPhoneme	s#d	ExtraPhoneme	s#d	s#d
MURCH	m3J	m3J	Regular	m3J	Regular	m3J	Regular	m3J	m3J
GHEAVE	giv	giv	Regular	giv	Regular	giv	Regular	giv	giv
RHOUSE	r6s	r6z	szSuffix	r6z	szSuffix	ruz	Other	r6z	r6z
THWEAT	Twit	Twit	Regular	Twit	Regular	TwEt	VowelDifferent	Twit	Twit
SNILE	sn2l	sn2l	Regular	sn2l	Regular	sn2l	Regular	sn2l	sn2l
FRUR	fr3	fr3m	ExtraPhoneme	fr3	Regular	fr3	Regular	fr3	fr3m
SNAIF	sn1f	sn1f	Regular	sn1f	Regular	sn1f	Regular	sn1f	sn1f
WHAITCH	w1J	w1J	Regular	w1J	Regular	w1J	Regular	w1J	w1J
WUTH	wVT	wVT	Regular	wVT	Regular	wVT	Regular	wVT	wVT
FLALSE	fl{ls	fl1ls	VowelDifferent	fl1ls	VowelDifferent	fl{ls	Regular	fl1ls	fl1ls
WHYMPH	wImf	wImf	Regular	wImf	Regular	wImf	Regular	wImf	wImf
RHAFF	r{f	r#f	VowelDifferent	r#f	VowelDifferent	r#f	VowelDifferent	r#f	r#f
JEIK	_1k	_1k	Regular	_1k	Regular	_1k	Regular	_1k	_1k
STOOB	stub	stub	Regular	stub	Regular	stub	Regular	stub	stub
TWEIK	tw1k	tw1k	Regular	tw1k	Regular	tw1k	Regular	tw1k	tw1k
CHUSS	JVs	JVs	Regular	JVs	Regular	JVs	Regular	JVs	JVs
TRASS	tr{s	tr#s	VowelDifferent	tr#s	VowelDifferent	tr#s	VowelDifferent	tr#s	tr#s
SPLISS	splIs	splIs	Regular	splIs	Regular	splIs	Regular	splIs	splIs
SHRUILE	Srul	Srul	Regular	Srul	Regular	Srul	Regular	Srul	Srul
SPLUN	splVn	splVn	Regular	splVn	Regular	splVn	Regular	splVn	splVn
GWECK	gwEk	gwEk	Regular	gwEk	Regular	gwEk	Regular	gwEk	gwEk
ZEFF	zEf	zEf	Regular	zEf	Regular	zEf	Regular	zEf	zEf
PHRELSE	frEls	frEls	Regular	frEls	Regular	frEls	Regular	frEls	frEls
KNIVE	n2v	n2v	Regular	n2v	Regular	n2v	Regular	n2v	n2v
GLALF	gl{lf	gl#l	Other	gl#l	Other	gl#lf	VowelDifferent	gl#l	gl#l
TREAN	trin	trin	Regular	trin	Regular	trEn	VowelDifferent	trin	trin
SWATT	sw{t	swQt	VowelDifferent	swQt	VowelDifferent	swQt	VowelDifferent	swQt	swQt
GWANK	gw{Nk	gw9Nk	VowelDifferent	gw9Nk	VowelDifferent	gw{Nk	Regular	gw9Nk	gw9Nk
WHELVE	wElv	wElv	Regular	wElv	Regular	wElv	Regular	wElv	wElv
SHRUN	SrVn	SrVn	Regular	SrVn	Regular	SrVn	Regular	SrVn	SrVn
SHRIGHT	Sr2t	Sr2t	Regular	Sr2t	Regular	Sr2t	Regular	Sr2t	Sr2t
TURL	t3l	t3l	Regular	t3l	Regular	t3l	Regular	t3l	t3l
THELM	TElm	DElm	ConsonantDifferent	DElm	ConsonantDifferent	DElm	ConsonantDifferent	DElm	DElm
SHRIRGE	Sr3_	Sr3_	Regular	Sr3_	Regular	Sr3_	Regular	Sr3_	Sr3_
SPORL	sp9l	sp9l	Regular	sp9l	Regular	sp9l	Regular	sp9l	sp9l
CHAUNT	J9nt	J9nt	Regular	J9nt	Regular	J9nt	Regular	J9nt	J9nt
SMURP	sm3p	sm3p	Regular	sm3p	Regular	sm3p	Regular	sm3p	sm3p
PLINN	plIn	plIn	Regular	plIn	Regular	plIn	Regular	plIn	plIn
PLANGE	pl{n_	pl1nZ	Other	pl{nZ	ConsonantDifferent	pl1n_	VowelDifferent	pl1nZ	pl1nZ
SPALT	sp{lt	sp{lt	Regular	sp{lt	Regular	sp9lt	VowelDifferent	sp{lt	sp{lt
THRILT	TrIlt	TrIlt	Regular	TrIlt	Regular	TrIlt	Regular	TrIlt	TrIlt
DREB	drEb	drEb	Regular	drEb	Regular	drEb	Regular	drEb	drEb
SCRATT	skr{t	skr{t	Regular	skr{t	Regular	skr{t	Regular	skr{t	skr{t
LEINT	l1nt	l1nt	Regular	l1nt	Regular	lEnt	VowelDifferent	l1nt	l1nt
PLERK	pl3k	pl3k	Regular	pl3k	Regular	pl3k	Regular	pl3k	pl3k
TREESE	tris	triz	szSuffix	triz	szSuffix	triz	szSuffix	triz	triz
ZARQUE	z#k	z#k	Regular	z#	DropPhoneme	z#k	Regular	z#k	z#k
DAV	d{v	d{v	Regular	d{v	Regular	d{v	Regular	d{v	d{v
SHRAUK	Sr9k	Sr{k	VowelDifferent	Sr{k	VowelDifferent	Sr9k	Regular	Sr{k	Sr{k
BLEASE	blis	bliz	szSuffix	bliz	szSuffix	bliz	szSuffix	bliz	bliz
GNATCH	n{J	n{J	Regular	n{J	Regular	n{J	Regular	n{J	n{J
SHOAF	S5f	S5f	Regular	S5f	Regular	S5f	Regular	S5f	S5f
PHOGUE	f5g	f5g	Regular	f5g	Regular	f5g	Regular	f5g	f5g
DWURKE	dw3k	dw3k	Regular	dw3k	Regular	dw3k	Regular	dw3k	dw3k
SWOUNGE	sw6n_	sw6nZ	ConsonantDifferent	sw6nZ	ConsonantDifferent	sw6n_	Regular	sw6nZ	sw6nZ
SHARCH	S#J	S#J	Regular	S#J	Regular	S#J	Regular	S#J	S#J
FRIVE	fr2v	fr2v	Regular	fr2v	Regular	fr2v	Regular	fr2v	fr2v
YEZ	jEz	jEz	Regular	jEz	Regular	jEz	Regular	jEz	jEz
OOSH	uS	US	VowelDifferent	US	VowelDifferent	US	VowelDifferent	US	US
STRARL	str#l	str#l	Regular	str#l	Regular	str#l	Regular	str#l	str#l
YEBE	jib	jib	Regular	jib	Regular	jib	Regular	jib	jib
THWIFF	TwIf	TwIf	Regular	TwIf	Regular	TwIf	Regular	TwIf	TwIf
BLISE	bl2s	bl2z	szSuffix	bl2z	szSuffix	bl2s	Regular	bl2z	bl2z
CEBB	sEb	kEb	ConsonantDifferent	kEb	ConsonantDifferent	sEb	Regular	kEb	kEb
WROUNGE	r6n_	r6nZ	ConsonantDifferent	r6nZ	ConsonantDifferent	r6n_	Regular	r6nZ	r6nZ
HASQUE	h{sk	h{sk	Regular	h{zk	szSuffix	h#sk	VowelDifferent	h#sk	h{sk
PHLOSE	fl5s	fl5z	szSuffix	fl5z	szSuffix	fl5z	szSuffix	fl5z	fl5z
SWEPH	swEf	swEf	Regular	swEf	Regular	swEf	Regular	swEf	swEf
PRAVE	pr1v	pr1v	Regular	pr1v	Regular	pr1v	Regular	pr1v	pr1v
CROURCE	kr9s	kr9s	Regular	kr9s	Regular	kr9s	Regular	kr9s	kr9s
ZIT	zIt	zIt	Regular	zIt	Regular	zIt	Regular	zIt	zIt
THRIG	TrIg	TrIg	Regular	TrIg	Regular	TrIg	Regular	TrIg	TrIg
SCRARCE	skr#s	skr#s	Regular	skr#s	Regular	skr#	DropPhoneme	skr#s	skr#s
SWIEL	sw2l	swil	VowelDifferent	swil	VowelDifferent	sw9l	VowelDifferent	swil	swil
DATT	d{t	d{t	Regular	d{t	Regular	d{t	Regular	d{t	d{t
SURG	s3g	s3g	Regular	s3g	Regular	s3g	Regular	s3g	s3g
FLEAVE	fliv	fliv	Regular	fliv	Regular	fliv	Regular	fliv	fliv
SMIZ	smIz	smIz	Regular	smIz	Regular	smIz	Regular	smIz	smIz
DONGE	dQn_	dQnZ	ConsonantDifferent	dQnZ	ConsonantDifferent	dQn_	Regular	dQnZ	dQnZ
MURB	m3b	m3b	Regular	m3b	Regular	m3b	Regular	m3b	m3b
CHEAVE	Jiv	Jiv	Regular	Jiv	Regular	Jiv	Regular	Jiv	Jiv
GWAVE	gw1v	gw1v	Regular	gw1v	Regular	gw1v	Regular	gw1v	gw1v
KNOUCH	n6J	n5J	VowelDifferent	n5J	VowelDifferent	nQJ	VowelDifferent	n5J	n5J
SKENT	skEnt	skEnt	Regular	skEnt	Regular	skEnt	Regular	skEnt	skEnt
DWIGH	dw2	dw2	Regular	dw2	Regular	dw2	Regular	dw2	dw2
SPLOE	spl5	spl5	Regular	spl5	Regular	splu	VowelDifferent	spl5	spl5
TRURE	tr9	tru	VowelDifferent	tru	VowelDifferent	tru	VowelDifferent	tru	tru
PRINCH	prInJ	prInJ	Regular	prInJ	Regular	prInJ	Regular	prInJ	prInJ
ZOS	zQs	z5z	Other	z5z	Other	zQz	szSuffix	z5z	z5z
KISC	kIsk	kIsk	Regular	kIsk	Regular	kIsk	Regular	kIsk	kIsk
THRISP	TrIsp	TrIsp	Regular	TrIsp	Regular	TrIsp	Regular	TrIsp	TrIsp
YIZ	jIz	jIz	Regular	jIz	Regular	jIz	Regular	jIz	jIz
BREASH	briS	briS	Regular	briS	Regular	briS	Regular	briS	briS
CERM	s3m	k3m	ConsonantDifferent	k3m	ConsonantDifferent	s3m	Regular	k3m	k3m
SKAV	sk{v	sk{v	Regular	sk{v	Regular	sk{v	Regular	sk{v	sk{v
CHIEL	J2l	Jil	VowelDifferent	Jil	VowelDifferent	Jil	VowelDifferent	Jil	Jil
MOUT	m6t	m6t	Regular	m6t	Regular	m6t	Regular	m6t	m6t
ROWSE	r6s	r5z	Other	r5z	Other	r5z	Other	r5z	r5z
DWARB	dw#b	dw8b	VowelDifferent	dw8b	VowelDifferent	dw8b	VowelDifferent	dw8b	dw8b
CLIRL	kl3l	kl3l	Regular	kl3l	Regular	kl3l	Regular	kl3l	kl3l
PHRIRGE	fr3_	fr3_	Regular	fr3_	Regular	fr3_	Regular	fr3_	fr3_
GNERG	n3g	n3g	Regular	n3g	Regular	n3g	Regular	n3g	n3g
SLULCH	slVlJ	slVlJ	Regular	slVlJ	Regular	slVlJ	Regular	slVlJ	slVlJ
BROAL	br5l	br5l	Regular	br5l	Regular	br5l	Regular	br5l	br5l
SWOIGN	sw4n	sw4n	Regular	sw4n	Regular	sw4n	Regular	sw4n	sw4n
SMYS	smIs	sm2z	Other	sm2z	Other	sm2z	Other	sm2z	sm2z
NURT	n3t	n3t	Regular	n3t	Regular	n3t	Regular	n3t	n3t
SALM	s{lm	s#m	Other	s#m	Other	s#m	Other	s#m	s#m
GNOMB	nQm	n5m	VowelDifferent	n5m	VowelDifferent	n5mbl	Other	n5m	n5m
NOKE	n5k	n5k	Regular	n5k	Regular	n5k	Regular	n5k	n5k
DUNT	dVnt	dVnt	Regular	dVnt	Regular	dVnt	Regular	dVnt	dVnt
TEAP	tip	tip	Regular	tip	Regular	tip	Regular	tip	tip
CHEEVE	Jiv	Jiv	Regular	Jiv	Regular	Jiv	Regular	Jiv	Jiv
GROTCH	grQJ	grQJ	Regular	grQJ	Regular	grQJ	Regular	grQJ	grQJ
PHRUD	frVd	frVd	Regular	frVd	Regular	frVd	Regular	frVd	frVd
JID	_Id	_Id	Regular	_Id	Regular	_Id	Regular	_Id	_Id
GWALF	gw{lf	gw9l	Other	gw9l	Other	gw9lf	VowelDifferent	gw9l	gw9l
GNOOGE	nu_	nu_	Regular	nu_	Regular	nu_	Regular	nu_	nu_
PHROAM	fr5m	fr5m	Regular	fr5m	Regular	fr5m	Regular	fr5m	fr5m
KALSE	k{ls	k{ls	Regular	k{ls	Regular	k9ls	VowelDifferent	k{ls	k{ls
SKIEVE	skiv	skiv	Regular	skiv	Regular	skiv	Regular	skiv	skiv
SPEWTH	spWT	spuT	VowelDifferent	spjuT	Wphoneme	spjuT	Wphoneme	spuT	spuT
KNUV	nVv	nVv	Regular	nVv	Regular	nVv	Regular	nVv	nVv
STRIQUE	strIk	str2ks	Other	str2ks	Other	str2k	VowelDifferent	strIk	str2ks
SILN	sIln	stIl	Other	stIln	ExtraPhoneme	sIln	Regular	sIln	stIl
HIECE	his	h2s	VowelDifferent	h2s	VowelDifferent	h2	Other	h2s	h2s
SHUNK	SVNk	SVNk	Regular	SVNk	Regular	SVNk	Regular	SVNk	SVNk
KNEB	nEb	nEb	Regular	nEb	Regular	nEb	Regular	nEb	nEb
SHULK	SVlk	SVlk	Regular	SVlk	Regular	SVlk	Regular	SVlk	SVlk
PLOUCH	pl6J	pl6J	Regular	pl6J	Regular	pl6J	Regular	pl6J	pl6J
SCROOR	skr9	skr9	Regular	skr9	Regular	skr9	Regular	skr9	skr9
PHOMP	fQmp	frQmp	ExtraPhoneme	fQmp	Regular	fQmp	Regular	fQmp	frQmp
CID	sId	kId	ConsonantDifferent	kId	ConsonantDifferent	kId	ConsonantDifferent	kId	kId
THITE	T2t	2t	DropPhoneme	T2t	Regular	T2t	Regular	2t	2t
YOUNGE	j6n_	jQnZ	Other	jQnZ	Other	jun_	VowelDifferent	jQnZ	jQnZ
ZIN	zIn	zIn	Regular	zIn	Regular	zIn	Regular	zIn	zIn
SHRAULT	Sr9lt	Sr9lt	Regular	Sr9lt	Regular	Sr9lt	Regular	Sr9lt	Sr9lt
JIEVE	_iv	_2v	VowelDifferent	_2v	VowelDifferent	_iv	Regular	_2v	_2v
GWALE	gw1l	gw1l	Regular	gw1l	Regular	gw1l	Regular	gw1l	gw1l
GRAR	gr#	gr#	Regular	gr#	Regular	gr#	Regular	gr#	gr#
CROD	krQd	krQd	Regular	krQd	Regular	krQd	Regular	krQd	krQd
YIP	jIp	jIp	Regular	jIp	Regular	jIp	Regular	jIp	jIp
SNOOF	snuf	snuf	Regular	snuf	Regular	snuf	Regular	snuf	snuf
WOUGE	w6_	wQ_	VowelDifferent	wQ_	VowelDifferent	w6_	Regular	wQ_	wQ_
SCRERP	skr3p	skr3p	Regular	skr3p	Regular	skr3p	Regular	skr3p	skr3p
GWAUGE	gw9_	gw9_	Regular	gw9_	Regular	gw9_	Regular	gw9_	gw9_
GWEEP	gwip	gwip	Regular	gwip	Regular	gwip	Regular	gwip	gwip
KNUIT	nut	nut	Regular	nut	Regular	nut	Regular	nut	nut
TESH	tES	tES	Regular	tES	Regular	tES	Regular	tES	tES
SMEPE	smip	smEp	VowelDifferent	smEp	VowelDifferent	smEp	VowelDifferent	smEp	smEp
THRILM	TrIlm	TrIlm	Regular	TrIlm	Regular	TrIlm	Regular	TrIlm	TrIlm
THODD	TQd	DQd	ConsonantDifferent	DQd	ConsonantDifferent	TQd	Regular	DQd	DQd
SMAP	sm{p	sm{p	Regular	sm{p	Regular	sm{p	Regular	sm{p	sm{p
ZOUTH	z6T	z6T	Regular	z6T	Regular	z6T	Regular	z6T	z6T
SKOM	skQm	skQm	Regular	skQm	Regular	skQm	Regular	skQm	skQm
PHOIGN	f4n	f4n	Regular	f4n	Regular	f4n	Regular	f4n	f4n
CROSH	krQS	krQS	Regular	krQS	Regular	krQS	Regular	krQS	krQS
ZANK	z{Nk	z{Nk	Regular	z{Nk	Regular	z{Nk	Regular	z{Nk	z{Nk
YEFF	jEf	jEf	Regular	jEf	Regular	jEf	Regular	jEf	jEf
SPLENCH	splEnJ	splEnJ	Regular	splEnJ	Regular	splEnJ	Regular	splEnJ	splEnJ
